# Supplementary material for: Prevalence of overweight, obesity, abdominal obesity and obesity-related risk factors in southern China
Source: PLoS One. 2017 Sep 14;12(9):e0183934. doi: 10.1371/journal.pone.0183934 (PMC5598943; doi:10.1371/journal.pone.0183934)
Supplement: S1 Table — (XLSX) [file pone.0183934.s001.xlsx]

## Sheet: Sheet1
S1 Table. Minimal data set
Urban1 Rural2	ID	Male 1 Female2	Age	Smoking	Drinking	Height cm	Height m	Weight	BMI	WC	BFP	AVI
1	36021181	1	21	0	0	160	1.6	64.6	25.14	134	31.3	6
1	36011243	1	19	0	0	164	1.64	89.3	33.202	109	28.3
1	36031529	1	17	0	0	171	1.71	86	29.4108	108	26.3	9
1	36031530	1	19	0	0	176	1.76	93	30.0232	105	30.2	13
1	36011290	1	21	1	0	161	1.61	98.3	38.1121	102	32.6	23
1	36011676	1	24	0	1	177	1.77	95.8	30.7174	101	30.2	14
1	36071793	1	24	0	0	172	1.72	74.2	25.0811	100	26	11
1	36071025	1	24	0	1	160	1.6	81.6	31.875	100	26.7	16
2	36043073	1	17	1	1	174	1.74	101.2	33.4258	100	31.3	18
2	36061854	1	18	1	0	173	1.73	88	29.5736	100	32.1	13
2	36044048	1	16	0	0	175	1.75	107	35.099	99	28.4
1	36031557	1	16	0	0	170	1.7	85.7	29.654	98	24.5
1	36031493	1	17	0	0	170	1.7	82.9	28.6851	98	26.2	12
2	36043007	1	17	0	0	180	1.8	93.8	28.9506	97	25.1	11
2	36041436	1	23	0	0	174	1.74	88.9	29.3632	97	27.3	13
2	36043046	1	17	0	0	161	1.61	76.2	29.2878	96	23.5
1	36033292	1	19	1	1	181	1.81	86.9	26.5254	95	21.8	9.9
1	36011682	1	23	0	0	170	1.7	80.6	27.8893	93	30.2	11
2	36043028	1	17	0	0	173	1.73	83.8	28.1295	92	24.6	2
1	36033438	1	23	0	0	175	1.75	76.6	25.0122	92	22.2	8
1	36031555	1	16	0	0	174	1.74	78.7	25.9942	92	19.5
1	36031507	1	19	0	0	168	1.68	77.8	27.5652	92	24.2	10
1	36031462	1	21	0	0	170	1.7	80.9	27.9931	92	24.2	11
2	36041017	1	23	1	1	177	1.77	85.4	27.3208	92	24.3
1	36011067	1	24	1	1	162	1.62	73.9	28.1588	92	32.3	12
2	36043066	1	18	0	0	167	1.67	83	29.7608	92	25.8	13
1	36021138	1	23	0	0	174	1.74	80.3	26.5227	92	24.5	10
1	36011025	1	24	1	1	163	1.63	73	27.645	92	33.1	12
1	36031435	1	21	0	0	170	1.7	75	25.9516	92	25.3	9
1	36021152	1	24	1	1	165	1.65	75.6	27.6344	91	26.8	11
1	36021184	1	21	0	1	173	1.73	90.4	30.2048	91	24.8	13
2	36081106	1	20	0	1	164	1.64	77.4	28.7775	91	25.7	11
2	36043034	1	17	0	0	173	1.73	79.6	26.5963	90	21.8	9
1	36021133	1	21	0	0	179	1.79	82.6	25.722	89	26.3	9
1	36031554	1	16	0	0	171	1.71	75.3	25.7515	89	19.8	6
1	36021159	1	21	0	1	173	1.73	86.2	28.9351	88	24.3	12
1	36021134	1	21	1	0	172	1.72	81.8	27.6501	88	24.4	11
1	36031498	1	18	0	0	175	1.75	74.9	24.4571	88	19.5	7
2	36043032	1	17	0	0	176	1.76	81.6	26.343	87	22.6	9
2	36051058	1	24	0	0	165	1.65	74.1	27.2176	87	26.8	11
1	36021126	1	20	0	0	174	1.74	81	26.7539	87	20.4	9
1	36031108	1	20	1	1	158	1.58	62.9	25.3565	87	29.9	14
1	36033497	1	23	1	1	173	1.73	78.8	26.329	86	21.6	10
1	36031158	1	19	1	1	155	1.55	59	24.5578	86	20.2
1	36031356	1	20	0	0	173	1.73	74.6	24.9257	86	18.5
2	36081701	1	23	0	1	175	1.75	87.1	28.4408	86	24.3	11
1	36033394	1	19	0	1	168	1.68	70.7	25.0496	85	16.2	8
1	36031552	1	16	0	0	175	1.75	78	25.4694	85	20.7
1	36031396	1	17	0	1	171	1.71	74.9	25.6147	84	19.5	10
1	36031559	1	16	0	0	165	1.65	66.1	24.2792	84	21.2
1	36071370	1	20	0	0	174	1.74	76.8	25.3666	84	20.9	8
1	36021203	1	23	0	0	168	1.68	73.9	26.1834	84	23.9	10
2	36043004	1	16	0	0	165	1.65	66.3	24.3526	84	22.3	4
2	36061575	1	22	0	0	177	1.77	82.3	26.2103	83	19.4	9
1	36021228	1	21	1	1	173	1.73	75.8	25.3266	83	24.9	9
2	36051325	1	24	0	1	169	1.69	88	30.8112	83	20	4
2	36061037	1	19	0	0	167	1.67	76	27.1208	83	19	10
2	36043038	1	16	0	0	170	1.7	70.3	24.3253	82	17.4	3
1	36021112	1	15	0	0	168	1.68	70.7	24.9307	82	19.4	4
1	36071613	1	20	1	0	166	1.66	67.9	24.6407	82	17.2	8
1	36031538	1	24	0	0	165	1.65	69.7	25.6015	82	18.7	10
1	36031537	1	22	0	0	165	1.65	69.6	25.5647	82	18.7	10
2	36041558	1	17	0	0	168	1.68	68.4	24.1771	82	18.1	8
1	36011306	1	23	0	1	173	1.73	73.2	24.4579	81	22.1	8
1	36031331	1	23	1	1	171	1.71	70.2	24.0074	81	16.9	7
2	36081022	1	22	0	1	167	1.67	67.9	24.3465	81	18.5	9
1	36071802	1	22	0	0	170	1.7	70	24.2215	80	20	10
2	36043070	1	17	0	0	171	1.71	71.2	24.3494	80	14.2	7
1	36021147	1	22	1	1	180	1.8	78.8	24.321	80	17.4	7
1	36021127	1	20	0	1	169	1.69	69.5	24.4495	79	21.6	8
2	36061570	1	22	0	0	172	1.72	75	25.3515	78	19	3
1	36011024	1	24	1	1	161	1.61	63	24.3046	78	22.2	8
2	36043085	1	17	0	0	162	1.62	65	24.7676	78	27	3
2	36061229	1	17	0	0	152	1.52	61	26.4024	78	16.9	2
1	36011580	1	20	0	0	162	1.62	67.3	25.644	78	19.7	9
1	36021137	1	22	1	0	162	1.62	64.8	24.7524	78	18.5	8
1	36021208	1	21	0	1	169	1.69	71.5	25.0341	77	19.9	8
2	36041462	1	24	0	0	161	1.61	70	27.0051	77	19.8	5
2	36081087	1	17	0	0	155	1.55	58.6	24.3913	77	19
1	36031483	1	16	0	0	163	1.63	66.1	24.8786	76	19.3
1	36031393	1	20	0	0	182	1.82	80.6	24.3328	76	26.4	9.2
1	36071704	1	21	0	0	150	1.5	67	29.7778	76	27.6	8
2	36043105	1	17	0	0	170	1.7	70.3	24.3253	73	14.7	2
2	36043039	1	16	0	0	170	1.7	72.7	25.0377	72	18.5	2
2	36043003	1	17	0	0	173	1.73	72	24.0569	71	26.3	5
2	36043096	1	18	0	0	162	1.62	64.5	24.577	70	29.2	4
2	36081705	1	23	1	1	170	1.7	75	25.9516	69	29.1
2	36051854	1	23	0	0	124	1.24	50	32.5182	69	23.9	9
2	36043006	1	17	0	0	138	1.38	60	31.4149	66	26.6	4
2	36043064	1	17			170	1.7	83	28.6523	65	25.8	13
1	36031504	1	19	0	0	104	1.04	44.5	41.1428	65	10.5	1
2	36043050	1	17	0	1	182	1.82	130	39.2465	65	18	4
2	36043099	1	18	0	0	164	1.64	67.9	25.3071	63	11.4
2	36042222	1	17	0	0	189	1.89	100	27.8766	61	76
2	36051551	1	26	0	0	162	1.62	115	43.8195	135	38	8
1	36033409	1	33	1	0	173	1.73	120	40.0949	128	8	24
2	36041553	1	33	0	0	171	1.71	108.4	36.9847	114	33.5	24
1	36031179	1	34	0	1	180	1.8	107.6	33.2099	109	29.5	19
1	36071264	1	30	0	1	168	1.68	94.9	33.6239	109	28.5	19
1	36033455	1	30	1	1	175	1.75	95.1	31.0531	106	27.4	15
1	36011344	1	32	1	1	172	1.72	96.3	32.7415	104	29.4	18
2	36081609	1	32	0	1	166	1.66	87.4	31.7172	104	31	18
1	36011192	1	31	0	0	176	1.76	93.5	30.0479	104	30.2	15
2	36041232	1	25	0	0	173	1.73	99.9	33.5339	103	30.7	18
1	36011241	1	32	0	0	164	1.64	75.2	27.8237	102	33.3	8
1	36011321	1	32	0	0	182	1.82	106.4	31.981	101	31.4	17
2	36061023	1	33	0	0	162	1.62	79.3	30.142	101	26.9	16
2	36081842	1	32	1	1	179	1.79	96.6	30.1489	101	26.7	15
1	36011320	1	27	1	0	167	1.67	74.7	26.6569	100	28	22
1	36071496	1	33	0	0	172	1.72	75	25.3515	100	38.2	18
1	36033390	1	29	1	1	175	1.75	89	29.0612	100	22.6	13
1	36033399	1	32	1	1	173	1.73	97	32.41	100
2	36081484	1	33	1	0	171	1.71	89.5	30.6077	100	25.7	16
1	36033406	1	28	0	0	168	1.68	76.6	27.14	99	22.7	11.2
1	36031421	1	33	1	1	176	1.76	95.6	30.8626	99	29.4	16
1	36033472	1	32	0	0	169	1.69	85	29.7609	99	27	15
1	36011588	1	32	1	1	178	1.78	89.6	28.4068	99	29.5	13
1	36011352	1	34	1	1	172	1.72	86.5	29.3069	98	28	14
2	36041442	1	34	1	1	170	1.7	87.5	30.384	98	31.5	16
2	36081343	1	32	1	1	168	1.68	82.3	29.1596	98	22.4	14
1	36011686	1	25	0	1	180	1.8	90	27.9016	98	27.1	11
1	36071034	1	26	0	0	159	1.59	75.7	29.9434	97	25.1	14
2	36041048	1	28	0	1	174	1.74	82.8	27.2856	96	23	11
1	36011667	1	30	1	1	173	1.73	82.4	27.5956	96	29.1	12
1	36031523	1	33	1	0	161	1.61	72	27.7767	96	21.8	7
1	36071799	1	32	0	0	175	1.75	78	25.4694	95	28	12
1	36011096	1	33	1	1	173	1.73	96.7	32.3098	95	29.7	28
2	36061044	1	32			168	1.68	74.4	26.4234	94	23.5	11
1	36011670	1	25	0	1	181	1.81	85.3	26.0371	94	24.4	9
1	36031455	1	30	0	1	172	1.72	78.5	26.5346	94	27.2	11
1	36011335	1	29	1	1	172	1.72	76	25.6896	94	26.7	10
2	36081764	1	26	0	0	170	1.7	77.5	26.8166	94	24.5	2
2	36081763	1	32	0	0	170	1.7	77.5	26.8166	94	24.5	2
1	36021847	1	30	1	1	173	1.73	90.9	30.3018	94	28.4	15
1	36011291	1	31	0	0	166	1.66	74.4	26.9996	93	30.3	12
1	36033493	1	33	1	1	167	1.67	72.9	26.1393	93	25.2	11
1	36031103	1	30	0	0	158	1.58	74	29.6427	93	26.3	15
1	36011014	1	33	0	0	174	1.74	86.2	28.4714	93	26.7
2	36081629	1	32	0	0	158	1.58	74.3	29.7629	93	25.4	15
2	36081781	1	31	1	0	159	1.59	72	28.4799	93	25.9	13
2	36061501	1	33	0	0	166	1.66	76.2	27.5863	93	29.8	21
2	36051022	1	25	0	1	168	1.68	72	25.6627	93	26.4	11
2	36041603	1	29	1	0	172	1.72	86.1	29.1036	93	26.4	14
1	36031182	1	31	1	1	173	1.73	77.5	26.0449	92	24.2	10
1	36031456	1	29	1	0	174	1.74	84.7	27.976	92	22.7	12
1	36031178	1	33	1	0	173	1.73	80.3	26.8302	92	22.9	11
1	36023984	1	32	1	0	170	1.7	80	27.6817	92	27.6	7
1	36024684	1	28	1	1	165	1.65	78.8	28.8739	92	25.5	13
1	36033467	1	29	1	0	170	1.7	83.4	28.8581	92	22.9	13
1	36011066	1	33	0	0	174	1.74	84.8	27.8806	92	26.8	12
1	36011186	1	31	0	0	171	1.71	74.3	25.5288	92	22.3	9
1	36031327	1	31	0	0	168	1.68	72.9	25.7677	92	19.3	10
1	36031176	1	25	1	0	170	1.7	81.2	28.0969	92	22.9	13
1	36031542	1	32	0	1	168	1.68	70.8	25.085	91	23.9	10
1	36011381	1	34	0	1	166	1.66	77.2	27.9483	90	26.2	13
1	36021065	1	27	1	1	170	1.7	72.3	25.0173	90	23.4	9
2	36051053	1	34	1	1	178	1.78	76.2	24.1857	90	22.1	8
1	36071775	1	28	1	0	162	1.62	71.7	27.3205	90	21.4	11
1	36033338	1	34	0	0	165	1.65	76.1	27.9522	90	23	12
1	36031516	1	31	0	1	170	1.7	77.3	26.7474	90	20	11
1	36033408	1	28	0	0	165	1.65	72.2	26.5197	90	21.2	10
1	36031438	1	33	0	0	165	1.65	72.5	26.6299	90	24.2	11
1	36033398	1	30	0	0	163	1.63	66	24.841	90	22	7
1	36031513	1	34	1	0	173	1.73	76.4	25.5271	90	22.3	10
2	36051424	1	34	0	0	175	1.75	78	25.4694	90	32.2	11
1	36036988	1	28	1	0	165	1.65	78.7	28.9073	90	25.5	6
1	36071803	1	30	0	0	180	1.8	81.3	25.0926	89	25.9	15
1	36071787	1	32	0	0	170	1.7	70.2	24.2907	89	27.6	11
1	36031521	1	30	1	0	168	1.68	70.4	24.9433	89	22.2	9
2	36041461	1	32	0	0	165	1.65	69.7	25.6015	89	23.7	10
2	36081666	1	31	1	1	169	1.69	79.1	27.6951	89	75.6	12
2	36041458	1	33	0	0	168	1.68	73.2	25.9354	89	27.1	11
1	36011095	1	34	1	1	163	1.63	76.8	28.9059	89	25.2	14
1	36011371	1	28	0	0	167	1.67	71.6	25.6118	88	21.4	9
1	36011519	1	27	0	0	165	1.65	72.2	26.5842	88	28.3	10
1	36031519	1	31	0	0	170	1.7	73	25.2595	88	23.1	9
1	36071227	1	34	1	1	169	1.69	75.4	26.3996	88	25.8	11
1	36033474	1	32	0	1	160	1.6	65	25.3906	88	21.9	10
2	36041092	1	33	1	1	172	1.72	76.8	25.96	88	22	10
2	36041466	1	33	0	0	173	1.73	73.5	24.5581	88	23.8	9
2	36081679	1	30	1	1	164	1.64	75.5	28.0711	88	24.5	13
1	36033492	1	29	0	1	173	1.73	75.8	25.3266	88	24.2	9
2	36061560	1	33	0	0	157	1.57	63.4	25.6557	88	19.9	11
1	36031289	1	32	1	0	169	1.69	68.7	24.0538	87	25.4	8
1	36071477	1	25	0	0	170	1.7	71.8	24.8443	87	18.5	8
1	36033349	1	33	0	0	165	1.65	65.6	24.0955	87	22.5	9
1	36031398	1	30	0	1	170	1.7	70	24.2215	87	27	6
2	36051729	1	31	1	1	170	1.7	70	24.2215	87	24	7.5
2	36061600	1	34	0	0	172	1.72	80	27.0416	87	24	8
2	36051375	1	29	0	0	174	1.74	75	24.7721	87	24	10
2	36051384	1	27	0	1	173	1.73	74	24.7252	87	25.6	5.6
2	36041257	1	31	0	0	164	1.64	77.5	28.7096	87	24.1	13
1	36031175	1	32	0	0	159	1.59	67.4	26.8288	87	21	12
2	36061050	1	30	0	1	167	1.67	73	26.0503	87	24	10
2	36041448	1	32	0	1	165	1.65	73.6	26.9686	87	27.8	12
2	36061308	1	33	0	0	167	1.67	70.9	25.3009	87	22.3	10
1	36011020	1	28	1	1	160	1.6	72	28.125	86	28	13
2	36061279	1	31	0	0	175	1.75	76.4	24.89	86	25.1	10
1	36031400	1	33	1	1	178	1.78	80.4	25.3756	86	22.3	9
1	36071214	1	25	1	0	160	1.6	69.8	27.1976	86	23.5	11
1	36031428	1	34	0	0	162	1.62	64.1	24.4246	86	22.8	9
2	36041440	1	29	0	0	170	1.7	70.6	24.4291	86	21.5	8
1	36021851	1	25	0	0	174	1.74	87.1	28.7687	86	33	12
2	36051650	1	33	0	0	168	1.68	87	30.8248	86	36	6
1	36011435	1	33	1	0	172	1.72	79.8	26.849	86	23.4	11
1	36021032	1	26	0	0	157	1.57	62.9	25.3887	85	24.9	13
2	36041045	1	33	1	0	158	1.58	62.9	25.1326	85	19	10
1	36031453	1	31	0	0	171	1.71	72.8	24.8965	85	24.2	7
1	36033489	1	34	1	0	175	1.75	76.3	24.9143	85	20	16
1	36033485	1	34	1	0	176	1.76	76.3	24.7725	85	20	10
1	36033523	1	29	0	0	178	1.78	80	25.2493	85	18.6	5
1	36031517	1	31	0	0	165	1.65	69.1	25.3811	85	22.6	10
2	36081793	1	31	1	0	163	1.63	66.8	25.1421	85	18	9
2	36051024	1	29	1	1	168	1.68	68.6	24.4509	85	20.7	9
1	36031260	1	31	1	1	166	1.66	66.2	24.0238	85	18.8	9
1	36071242	1	25	1	1	171	1.71	72.5	24.794	84	18.9	8
1	36033451	1	32	0	1	177	1.77	76.8	24.514	84	21.1	9
1	36031473	1	29	0	0	172	1.72	72.4	24.4727	84	25	10
1	36033511	1	29	0	0	170	1.7	70	24.2215	84	28.2	5
2	36051562	1	31	0	0	164	1.64	68	25.2826	84	34.5	1
2	36051399	1	29	1	1	173	1.73	72	24.0569	84	19	7
2	36081706	1	33	1	1	162	1.62	64.1	24.4246	84	16.5	9
2	36081095	1	27	0	1	163	1.63	63.8	24.0129	84	20.4	8
1	36011175	1	32	0	0	168	1.68	68.4	24.2925	84	20.4	8
1	36031472	1	30	1	0	170	1.7	70.1	24.2561	84	16.4	8
1	36031369	1	27	0	0	157	1.57	68.2	27.6685	83	37.8	11
1	36031284	1	30	0	0	157	1.57	68.2	27.6685	83	37.8	11
1	36031463	1	28	0	0	168	1.68	69.8	24.7307	83	22.4	9
1	36041472	1	27	0	1	171	1.71	71.3	24.3836	83	22.8	8
1	36033484	1	28	1	0	169	1.69	74.2	25.9795	83	23.6	10
1	36031390	1	33	0	0	161	1.61	66.9	25.8092	83	19.1	10
1	36071788	1	25	0	0	168	1.68	70.2	24.8724	83	26	10
1	36033476	1	27	0	0	168	1.68	69.3	24.5536	82	23.5	8
1	36071797	1	28	0	0	162	1.62	64.2	24.4627	82	26.6	11
1	36011351	1	32	0	0	165	1.65	65.5	24.0006	82	24.3	8
1	36031540	1	29	0	0	165	1.65	69.7	25.6015	82	18.7	10
1	36031263	1	34	1	1	156	1.56	63.4	26.0519	82	20.4
1	36033417	1	31	1	1	161	1.61	65.4	25.2305	82	20.3	10
1	36031511	1	31	0	0	167	1.67	69.4	24.8844	82	16.4	9
2	36061344	1	30	0	1	161	1.61	63.4	24.4589	82	20	9
2	36041435	1	28	0	0	170	1.7	69.6	24.083	82	24	8
2	36061461	1	29	0	0	164	1.64	65.1	24.1454	82	21.2	8
1	36031173	1	34	1	0	164	1.64	79.3	29.4839	82	26.9	15
2	36051379	1	31	1	1	170	1.7	86	29.7578	82	36.2	8.2
1	36033456	1	30	1	0	174	1.74	82.7	27.3154	82	22.7	11
1	36011544	1	27	0	0	149	1.49	59.4	26.6125	81	27.4	11
1	36031457	1	32	0	0	160	1.6	63.8	24.9219	81	21.3	9
1	36031293	1	31	0	1	163	1.63	65.4	24.5248	80	24.6	9
2	36061005	1	25		1	164	1.64	65	24.1083	80	17.5	8
1	36033396	1	25	0	0	156	1.56	63.1	25.9287	80	19.6	10
1	36031526	1	31	0	0	175	1.75	73.6	24.0327	80	21.4	8
1	36071778	1	29	0	0	165	1.65	69	25.3444	80	26.5	4
2	36051802	1	26	0	0	168	1.68	68	24.093	80	26.5	8
2	36051900	1	30	0	0	163	1.63	64	24.0882	80	30	6
2	36041593	1	30	1	0	162	1.62	75	28.578	80	22.6	9
2	36051637	1	34	0	1	169	1.69	80	28.0102	80	27.9	20
1	36011332	1	28	1	1	172	1.72	79.5	26.9981	80	21.1	4
1	36033616	1	32	0	0	162	1.62	63.6	24.2341	79	20.6	8
1	36033286	1	29	0	0	155	1.55	59.9	24.9324	79	17.8	8
2	36051252	1	30	1	0	160	1.6	63	24.6094	79	22.9	9
1	36071794	1	26	1	0	157	1.57	60	24.3418	78	23
2	36042519	1	30	0	0	151	1.51	55.1	24.1336	78	32.5	5
2	36051639	1	31	0	0	169	1.69	70	24.5089	78	20	4
1	36023999	1	34	1	0	167	1.67	71.7	25.6476	77	17.3	10
1	36033459	1	30	0	1	173	1.73	76.5	25.5605	77	23.4	10
2	36041434	1	34	0	0	160	1.6	62.7	24.4922	77	23.7
2	36051524	1	27	0	0	170	1.7	73	25.2595	76	28	8
1	36033510	1	28	0	0	162	1.62	67.6	25.7583	75	19.6	10
1	36071688	1	30	1	1	146	1.46	60	28.1479	74	29.1	6
1	36031154	1	28	0	0	160	1.6	61.7	24.1016	71	12	4
2	36061637	1	32	1	1	108	1.08	45.5	39.0089	70	8.7	1
1	36031441	1	33	0	0	170	1.7	78.3	27.0934	68	28.8	12
1	36031187	1	36	1	0	170	1.7	76	26.2976	113	24.8	11
1	36011622	1	37	0	0	170	1.7	95.8	33.0709	113	37.5	20
2	36041112	1	39	1	0	176	1.76	103.8	33.6627	113	31.5	21
1	36011598	1	36	0	1	183	1.83	109.4	32.8107	110	34.1	19
1	36031167	1	44	0	0	168	1.68	92.9	32.9152	109	29.3	21
1	36033384	1	43	0	0	158	1.58	76.7	30.7242	108	23.3	18
2	36061055	1	42	1	0	168	1.68	89.1	31.4191	108	28.5	19
1	36031083	1	39	1	1	167	1.67	92.7	33.2389	108	29.1	20
1	36071367	1	43	0	1	173	1.73	93.9	31.3743	107	28.9	19
1	36033447	1	37	1	1	174	1.74	82	27.0842	106	24.4	12
1	36033343	1	42	1	1	169	1.69	84.4	29.5508	106	27.8	16
1	36071426	1	36	0	0	160	1.6	85.4	33.3594	105	30	20
1	36011281	1	37	1	0	170	1.7	91.3	31.7409	105	32	18
2	36061006	1	40	1	1	165	1.65	93.2	34.0679	105	32.2	22
2	36061390	1	36	0	0	170	1.7	82.7	28.4817	104	24	14
1	36011357	1	35	0	0	154	1.54	85.1	35.8829	103	30.4	23
1	36031474	1	39	1	0	169	1.69	86.8	30.3911	102	29.6	17
1	36011436	1	35	1	1	180	1.8	100.6	31.1185	102	31	16
2	36011560	1	44	0	0	165	1.65	86	31.5886	102	29.7	7
1	36011422	1	36	1	0	162	1.62	88.8	34.0461	101
1	36031372	1	42	1	1	168	1.68	80.7	28.5927	101	22.6	14
1	36031370	1	35	0	0	168	1.68	86.9	30.7894	101	29.4	16
2	36081636	1	36	0	1	170	1.7	82.2	28.4429	101	29.4	14
1	36021845	1	42	0	1	181	1.81	88.7	27.0749	100	27.9	13
2	36081348	1	42	1	0	170	1.7	80	27.6817	100	25.8	14
1	36033313	1	42	1	1	158	1.58	81.1	32.4868	100	30.5	21
2	36081596	1	39	1	0	170	1.7	90.2	31.2111	100	30	18
2	36081827	1	43	1	1	168	1.68	85.3	30.2225	100	26.5	17
2	36061046	1	38	0	1	165	1.65	82.1	30.1561	100	27.1	17
2	36061342	1	35	0	1	165	1.65	76.8	28.1411	99	28.6	13
1	36011636	1	42	1	0	169	1.69	91.6	31.9204	99	29.1	19
1	36031126	1	41	1	1	165	1.65	83.7	30.7438	99	28.9	17
1	36021247	1	43	1	0	172	1.72	89.2	30.0814	99	27	9.2
2	36081594	1	44	1	1	175	1.75	85	27.7551	99	26.8	14
1	36081212	1	43	1	1	165	1.65	77.7	28.5399	99	28.5	15
2	36051199	1	43	1	0	169	1.69	85.5	29.9359	99	26.9	17
1	36031216	1	38	0	1	174	1.74	82	27.0842	99	26.9	12
1	36031354	1	40	0	0	163	1.63	74.1	27.8896	99	25.9	14
1	36033331	1	40	0	0	158	1.58	73.5	29.368	98	25.6	16
2	36061478	1	38	1	1	167	1.67	77.9	28.1002	98	26.3	14
2	36041173	1	37	1	1	171	1.71	74.3	25.4095	98	24.8	11
2	36061723	1	40	0	1	169	1.69	74.4	26.2043	98	23.9	12
2	36081624	1	43	0	0	170	1.7	79.8	27.6125	98	74.6	14
1	36031378	1	41	0	0	158	1.58	75.7	30.3237	98	26.8	17
2	36061730	1	35	1	1	171	1.71	87.6	29.9579	98	26.7	16
1	36031355	1	41	0	1	169	1.69	78.6	27.52	98	26.5	15
1	36021713	1	42	1	1	167	1.67	77.3	27.717	98	25	14
1	36033120	1	37	0	0	171	1.71	81	27.7008	97	29.1	14
1	36021049	1	43	1	0	170	1.7	85	29.4811	97	22.1	2
1	36021321	1	43	0	0	165	1.65	74	27.3132	97	24.5	15
1	36011489	1	36	1	1	177	1.77	87.8	28.1842	97	27.2	13
1	36031371	1	37	0	0	164	1.64	77.9	28.9634	97	26.8	15
1	36071439	1	36	0	0	152	1.52	63.6	27.5277	97	25	8
1	36031261	1	44	0	1	163	1.63	75.6	28.4542	97	24.6	15
1	36031161	1	43	1	0	163	1.63	74.5	28.0402	97	27.1	14
1	36071284	1	44	1	1	158	1.58	75.6	30.2836	97	27.4	18
1	36031181	1	44	0	0	168	1.68	81.3	28.8053	97	24.9	15
1	36021115	1	43	0	0	166	1.66	78.9	28.5637	97	27.2	15
1	36031319	1	37	1	1	170	1.7	69.5	24.0484	96	20.8	9
1	36071743	1	43	0	0	167	1.67	76.3	27.3585	96	25.4	13
1	36031091	1	36	1	1	179	1.79	87.6	27.34	96	22.9	12
2	36051423	1	39	1	1	170	1.7	79	27.3356	96	38	10
2	36041464	1	39	0	0	176	1.76	84	27.1178	96	27.9	13
1	36031394	1	42	0	0	168	1.68	84.5	29.9391	96	25.3	16
1	36071584	1	40	1	1	152	1.52	72.6	31.4231	96	26	19
1	36033321	1	36	0	0	169	1.69	81.5	28.5354	96	26.1	14
1	36031200	1	38	1	0	164	1.64	76	28.257	96	23	14
1	36011487	1	39	0	0	174	1.74	86.3	28.669	96	26.1	14
2	36061697	1	38	1	0	162	1.62	81	30.8642	96	26.4	17
2	36041335	1	43	0	0	166	1.66	81.4	29.4688	96	26.2	16
1	36033260	1	44	0	0	161	1.61	73.5	28.4968	96	24.5	15
2	36061330	1	44	0	0	165	1.65	76	27.848	95	25.4	14
2	36041533	1	43	1	1	176	1.76	88.3	28.5059	95	26.1	15
2	36041094	1	42	0	1	164	1.64	75.3	27.9286	95	25.5	14
2	36061260	1	44	0	1	174	1.74	77.2	25.6459	95	23.6	11
2	36051322	1	43	0	0	172	1.72	81.4	27.5149	95	24.1	3
1	36021288	1	44	1	0	169	1.69	90	31.5115	95	31	3
1	36071160	1	42	1	1	157	1.57	71.8	29.129	95	28.3	16
1	36033405	1	40	1	1	168	1.68	80	28.3447	95
1	36023960	1	42	0	0	174	1.74	88	29.0659	95	29.1	9
1	36071751	1	44	0	1	163	1.63	84.2	31.6911	95	29.4	19
2	36041399	1	41	0	0	176	1.76	90.2	29.1193	95	24.2	15
1	36011439	1	39	0	0	156	1.56	72.1	29.5511	95	25.7	16
2	36061013	1	35	0	0	166	1.66	73.8	26.9114	95	21.9	12
2	36041093	1	36	0	0	172	1.72	80.4	27.1769	94	27.2	12
2	36061483	1	42	0	0	161	1.61	76.5	29.5128	94	25.5	16
1	36031551	1	36	0	1	171	1.71	70.8	24.2126	94	27	9
1	36021835	1	39	0	0	166	1.66	76.6	27.7979	94	26.5	14
1	36033407	1	35	1	1	168	1.68	78.2	27.7069	94	24.4	13
1	36031313	1	44	0	0	165	1.65	68.5	25.1607	94	21.2	11
2	36081110	1	42	1	1	164	1.64	68	25.2826	94	26.1	11
2	36041557	1	40	0	0	165	1.65	75.7	27.8729	94	24.2	14
2	36061748	1	44	1	1	167	1.67	70.7	25.3505	94	25.9	11
2	36081759	1	42	0	0	170	1.7	77.5	26.8166	94	24.5	2
2	36061339	1	43	1	1	168	1.68	72.3	25.586	94	21.3	11
2	36081395	1	43	1	0	165	1.65	71.4	26.2259	94	27.8	12
2	36051362	1	41	0	0	170	1.7	80	27.6817	94	26	9
2	36081542	1	40	1	0	162	1.62	71.4	27.2062	94	27.3	13
2	36051169	1	39	0	0	169	1.69	75.8	26.5397	94	26	12
1	36071479	1	35	0	0	168	1.68	79.4	28.1321	94	22.9	13
2	36061638	1	44	0	1	152	1.52	70.1	30.3411	94	28.5	18
2	36081597	1	37	0	0	174	1.74	86.3	28.5044	94	27.1	14
2	36081119	1	38	0	0	156	1.56	77.2	31.7226	94	28.2	19
2	36061035	1	41	1	1	164	1.64	73.5	27.3943	93	23.2	13
1	36031170	1	41	0	0	170	1.7	76.1	26.3322	93	21.9	12
2	36061473	1	42	0	0	170	1.7	78.3	27.0298	93	22.8	13
2	36061537	1	35	0	1	167	1.67	79.9	28.6493	93	24.6	13
1	36021712	1	40	0	0	173	1.73	76.5	25.5605	93	22.6	11
1	36071581	1	35	0	1	160	1.6	70.7	27.6172	93	23.6	13
1	36031008	1	39	0	1	172	1.72	81.5	27.5487	93	24.4	13
1	36033373	1	42	1	1	160	1.6	70.9	27.6953	93	24.8	14
1	36031450	1	36	1	1	171	1.71	81.7	27.9402	93	29.3	13
1	36021718	1	44	0	0	164	1.64	65.8	24.4646	93	21.1	10
2	36051147	1	35	0	0	162	1.62	72.7	27.7016	93	21.7	13
2	36081584	1	37	1	0	176	1.76	84.3	27.2146	93	26.2	12
2	36041482	1	38	1	1	178	1.78	82.8	26.1331	93	28.2	11
2	36051440	1	44	1	1	173	1.73	75	25.0593	93	24	7
2	36051371	1	39	0	1	170	1.7	78	26.9896	93	30	18
2	36041391	1	35	0	0	173	1.73	82.1	27.5908	93	24.1	12
2	36081583	1	36	1	0	170	1.7	70	24.2215	93	22.5	13
2	36061756	1	42	0	0	162	1.62	79.5	30.2926	93	31	18
2	36081712	1	41	1	0	158	1.58	71.4	28.6012	93	28.4	15
2	36041305	1	37	1	0	166	1.66	77.7	28.1971	93	24.7	14
2	36081929	1	36	1	1	177	1.77	88.1	28.1209	93	25.1
2	36081591	1	40	0	1	172	1.72	86	29.0698	93	26.7	15
1	36021839	1	35	1	1	161	1.61	73.2	28.2397	93	29.7	14
2	36061495	1	37	0	1	155	1.55	64.3	26.6949	93	19.1	12
1	36011470	1	43	0	0	160	1.6	73.9	28.9395	92	27.3	16
2	36061137	1	40	0	1	167	1.67	71.8	25.6834	92	22.5	11
2	36061383	1	41	1	0	161	1.61	77.9	30.0529	92	26	17
1	36021707	1	44	1	0	160	1.6	69.9	27.3047	92	26.1	14
1	36031326	1	38	0	0	168	1.68	71.9	25.4748	92	23.1	11
2	36081740	1	43	1	1	169	1.69	72.2	25.2792	92	21.9	11
2	36041371	1	35	1	1	180	1.8	86	26.5432	92	25.3	10
2	36041308	1	41	1	1	163	1.63	73.6	27.7015	92	23.2	14
2	36081665	1	38	0	0	173	1.73	82.2	27.465	92	26	11
2	36041331	1	44	1	1	163	1.63	65.5	24.6226	92	24.3	10
2	36081821	1	44	1	0	166	1.66	75.7	27.4713	92	21.3	14
1	36071741	1	44	0	0	160	1.6	78.3	30.5859	92	30	18
2	36081714	1	44	1	0	172	1.72	86.6	29.2726	92	25	16
2	36051092	1	39	1	1	157	1.57	70.6	28.6421	92	21.8	15
1	36021055	1	37	1	0	167	1.67	75	26.828	92
2	36061210	1	39	1	0	163	1.63	71.6	26.8169	92	21.9	13
2	36061506	1	39	1	1	168	1.68	81.4	28.8407	91	24	15
1	36033241	1	41	0	0	166	1.66	67	24.3141	91	23.1	10
1	36021057	1	38	0	1	169	1.69	77.3	26.9372	91	28.7	13
1	36031345	1	42	1	0	163	1.63	71.4	26.8734	91	23.2	13
1	36071489	1	43	0	0	155	1.55	63.7	26.514	91	26.1	13
2	36081534	1	39	1	1	176	1.76	78.7	25.4068	91	23.4	10
2	36061728	1	42	0	1	170	1.7	76.5	26.4084	91	25.3	12
2	36081577	1	35	1	1	172	1.72	76.3	25.791	91	70.3	10
2	36061732	1	42	0	1	170	1.7	72.8	25.1903	91	21.1	11
2	36081602	1	40	0	1	167	1.67	74.2	26.6055	91	26.1	12
2	36081724	1	36	1	0	167	1.67	71.8	25.7449	91	21.1	11
1	36033385	1	41	1	0	171	1.71	82.8	28.3164	91	25.3	14
1	36021320	1	41	0	0	172	1.72	84.5	28.4964	91	29.8	13
1	36033302	1	39	1	0	168	1.68	69	24.4473	91	21.1	9
2	36041345	1	41	0	0	162	1.62	65.1	24.8057	91	21.3	11
2	36041051	1	35	1	1	167	1.67	74.8	26.8206	90	21.5	12
1	36071616	1	42	1	1	157	1.57	67.2	27.2628	90	28.5	14
1	36071483	1	36	1	1	157	1.57	63	25.5588	90	30.8	11
1	36071534	1	42	0	0	161	1.61	66.5	25.6549	90	20.8	11
1	36031102	1	37	0	1	170	1.7	72.3	25.0173	90	22.7	10
1	36071594	1	43	0	0	165	1.65	70.3	25.8219	90	26.1
1	36071755	1	36	0	1	162	1.62	70.4	26.9915	90	23	9
1	36033341	1	43	0	0	165	1.65	71.8	26.3728	90	22.9	12
2	36081111	1	43	0	1	160	1.6	71	27.7344	90	26.5	14
2	36085111	1	43	0	0	160	1.6	71	27.7344	90	27.7	14
2	36061676	1	42	1	1	168	1.68	75.7	26.8211	90	22.2	12
2	36081796	1	41	0	0	166	1.66	75.6	27.435	90	22	5
2	36081605	1	37	0	1	168	1.68	78.1	27.6715	90	25.2	13
2	36061357	1	44	0	0	160	1.6	63.4	24.7656	90	22.6	11
2	36061161	1	44	0	1	163	1.63	65.5	24.6528	90	22	10
2	36081798	1	43	0	0	178	1.78	79	24.9337	90	20	8
2	36041330	1	42	1	0	174	1.74	76.9	25.3997	90	24.4	11
2	36081009	1	43	1	1	162	1.62	72.4	27.5873	90	27.4	14
2	36051333	1	39	1	1	168	1.68	68	24.093	90	25	9
1	36021860	1	37	1	1	167	1.67	90	32.2708	90	32.8	23
1	36011058	1	42	0	1	167	1.67	79.2	28.2627	90	24.2	14
1	36031335	1	37	0	0	160	1.6	74.1	28.9453	90	26.7	15
2	36081064	1	39	0	0	166	1.66	77.3	28.052	90	22.9	14
2	36081664	1	40	0	0	162	1.62	74.2	28.2731	90	27.8	14
2	36041468	1	39	1	0	176	1.76	90	29.0548	90	29.2	11
2	36041057	1	35	1	1	161	1.61	68.1	26.2721	90	20.7	11
2	36051064	1	38	0	1	160	1.6	67	26.1719	90	21.6	11
2	36041629	1	40	1	1	174	1.74	74.5	24.7205	89	28.5	10
1	36031183	1	42	0	0	164	1.64	67.6	25.1338	89	22.9	10
1	36031099	1	36	1	0	165	1.65	69.7	25.7573	89	23.7	11
1	36031159	1	37	0	1	161	1.61	67.3	25.9635	89	23.4	11.3
1	36033242	1	44	0	0	164	1.64	66.8	24.8364	89	26.7	10
1	36035995	1	38	1	0	168	1.68	76	27.0884	89	23.5	2
1	36031454	1	40	1	1	169	1.69	68.9	24.1238	89	24.3	9
1	36031281	1	41	0	0	167	1.67	72.3	25.9242	89	20.3	11
1	36021079	1	44	0	1	167	1.67	72.8	26.1661	89	25.2	12
1	36031352	1	36	0	0	170	1.7	76.9	26.609	89	21.5	11
1	36033327	1	41	0	0	167	1.67	73	26.1752	89	21.9	11
2	36061208	1	42	1	1	164	1.64	66	24.4792	89	24.5	10
2	36061247	1	41	1	0	164	1.64	66.8	24.7759	89	18.5	10
2	36081251	1	43	1	0	160	1.6	64.7	25.2734	89	25	11
2	36081693	1	43			169	1.69	78.9	27.6251	89	24.8	14
2	36041032	1	42	0	1	166	1.66	68	24.6177	89	21.3	10
2	36081800	1	36	1	1	168	1.68	78.7	27.8841	89	25.3	23
2	36081672	1	40	1	0	170	1.7	69.5	24.0484	89	20.5
2	36061290	1	39	0	0	169	1.69	78.2	27.3153	89	27.6	18
2	36061757	1	42	1	0	170	1.7	71.6	24.7751	89	23.3	10
2	36081739	1	42	0	0	163	1.63	71.7	26.9863	89	21.4	13
1	36071197	1	37	0	0	157	1.57	70.5	28.7846	89	25.6	15
2	36051165	1	35	1	1	161	1.61	75	28.9341	89	21	12
2	36081671	1	44	0	0	163	1.63	75.9	28.5671	89	22.5	15
1	36031165	1	43	1	0	158	1.58	66.3	26.5582	89	21.6	13
2	36061541	1	43	0	0	162	1.62	68	26.0391	89	32.8	7
1	36011403	1	36	0	0	177	1.77	78.7	25.1774	89	26.8	10
1	36011176	1	44	1	0	162	1.62	75.9	28.9209	89	27.2	16
1	36071514	1	43	0	1	171	1.71	72.1	24.6572	88	21.7	10
1	36011488	1	43	1	0	160	1.6	67.9	26.5234	88	25.3	13
1	36033046	1	38	1	1	158	1.58	63.3	25.3565	88	19.5	11
1	36071308	1	41	1	0	167	1.67	71.5	25.6373	88	24.9	11
1	36033250	1	38	1	0	169	1.69	73.8	25.993	88	22.4	11
1	36033498	1	35	0	1	164	1.64	65.8	24.4646	88	22.7	9
1	36075731	1	43	1	0	160	1.6	66	25.7812	88	22.4	12
1	36033386	1	37	1	1	163	1.63	70.5	26.5347	88	22.9	13
1	36031205	1	42	0	0	162	1.62	67.5	25.8476	88	22.3	12
2	36051156	1	43	1	1	160	1.6	66.2	25.8594	88	21.4	12
2	36061298	1	44	0	0	163	1.63	70.1	26.3841	88	24.2	13
2	36081709	1	39	0	1	170	1.7	71.4	24.7059	88	24.4	10
2	36081219	1	37	1	1	162	1.62	63.3	24.1198	88	21.4	9
2	36051338	1	37	0	0	172	1.72	75	25.3515	88	37.8	4
2	36051537	1	41	0	0	172	1.72	81.3	27.4811	88	24	9
2	36081578	1	36	1	0	170	1.7	74.5	25.7785	88	74.5	11
2	36051572	1	37	1	1	171	1.71	76	25.9909	88	24	4.3
2	36041469	1	39	0	0	175	1.75	85	27.7551	88	21.5	6
1	36071627	1	43	0	0	154	1.54	69.8	29.4316	88	28	17
2	36061381	1	37	1	1	120	1.2	70.6	48.8648	88	19.2	9
2	36041454	1	35	0	1	163	1.63	77.1	29.0188	88	28.6	15
1	36011644	1	44	0	1	165	1.65	71	26.2059	88	30.4	13
1	36021844	1	35	1	1	160	1.6	64	25	88	23.1	10
1	36021858	1	36	1	1	173	1.73	81.8	27.3314	88	27.5	13
2	36061507	1	39	0	1	163	1.63	67	25.2174	88	20.2	10
1	36021864	1	37	0	0	170	1.7	71	24.6254	87	19.9	9
1	36031228	1	41	0	0	162	1.62	67.1	25.5677	87	21.9	11
1	36033387	1	36	0	0	160	1.6	61.7	24.1016	87	21.5	9
1	36033391	1	37	1	0	165	1.65	71.1	26.1157	87	24.9	11
1	36033448	1	40	1	1	168	1.68	71.7	25.4039	87	21.6	11
1	36031131	1	42	0	1	158	1.58	64.1	25.677	87	17.9	11
2	36041071	1	44	1	1	157	1.57	62.7	25.5999	87	19.4	12
2	36061425	1	38	0	0	171	1.71	77.5	26.442	87	21.5	11
2	36051336	1	43	1	1	172	1.72	80	27.0416	87	32	9.2
2	36051450	1	39	1	1	170	1.7	74	25.6055	87	35	15
2	36051712	1	39	1	0	170	1.7	70	24.2215	87	39.8	11
2	36081826	1	41	0	0	160	1.6	63.7	24.8828	87	21.4	10
2	36041453	1	42	0	0	170	1.7	75	25.9516	87	25	12
2	36051733	1	42	1	1	173	1.73	79	26.3958	87	28	8
2	36051724	1	42	0	0	172	1.72	76	25.6896	87	29	8
2	36061661	1	44	0	0	163	1.63	65.8	24.8266	87	22.9	11
2	36081648	1	40	0	1	174	1.74	75	24.7721	87	26.2	10
2	36081083	1	42	1	1	161	1.61	76.2	29.397	87	24.4	16
1	36011625	1	42	1	1	166	1.66	66.8	24.3588	87	28.4	10
1	36021069	1	39	0	0	166	1.66	72	26.0658	87	22.9	12
1	36071012	1	40	0	0	166	1.66	69.3	25.1488	87	23	11
1	36021515	1	36	0	0	151	1.51	67	29.2296	87	36.2
1	36021162	1	36	0	0	151	1.51	67	29.2296	87	36.2
1	36011553	1	41	0	1	168	1.68	70.1	24.778	86	34.8	8
1	36023996	1	44	0	0	159	1.59	65.1	25.7506	86	22.6	12
1	36021842	1	41	0	1	164	1.64	67.9	25.1227	86	24.2	10
1	36031149	1	41	1	0	168	1.68	73.3	25.9708	86	27.1	12
1	36031210	1	43	1	1	172	1.72	77.4	26.1628	86	23	12
1	36071670	1	42	1	0	162	1.62	71.2	27.13	86	27.7	12
1	36021343	1	42	0	0	168	1.68	72	25.5102	86	21.3	8.5
1	36011333	1	39	0	1	166	1.66	69.7	25.2331	86	20.5	10
1	36021253	1	37	1	1	160	1.6	68	26.5625	86	26.6	4
1	36071166	1	36	1	0	169	1.69	78.3	27.415	86	24.1	13
2	36051795	1	38	0	0	172	1.72	72	24.3375	86	36	11.2
2	36081362	1	38	0	1	172	1.72	71.9	24.3037	86	75.9
2	36051072	1	35	0	0	166	1.66	68.4	24.8222	86	71.5	10
1	36031302	1	37	0	0	158	1.58	66.2	26.5182	86	22.5	12
2	36051048	1	38	1	1	157	1.57	61.2	24.8286	85	23.2	10
1	36071256	1	42	0	0	156	1.56	63.1	25.9287	85	21.8	12
1	36072682	1	40	0	0	160	1.6	69.3	27.0703	85	28.3	14
1	36071474	1	41	0	0	160	1.6	69.3	27.0703	85	28.3	14
1	36011251	1	36	0	1	164	1.64	65.3	24.2787	85	28	10
1	36071779	1	41	1	0	155	1.55	66.5	27.6795	85	20.1	14
1	36071702	1	35	0	0	163	1.63	66.8	25.1421	85	26.3	10
2	36081723	1	38	1	1	165	1.65	66.8	24.5363	85	19.5
2	36081653	1	36	1	0	160	1.6	66.4	25.9375	85	24.7	11
2	36081733	1	40	0	0	163	1.63	67.4	25.3679	85	21.4	4
2	36051577	1	42	0	0	170	1.7	93	32.1799	85	35.7	20
1	36021832	1	38	1	1	168	1.68	72	25.5102	85	23.4	11
1	36021062	1	43	0	0	167	1.67	68.2	24.4541	85	25.7	10
1	36031220	1	41	0	0	160	1.6	64	25	85	20.3	10
1	36011563	1	39	1	0	168	1.68	74.5	26.4589	84	24.1	12
1	36021825	1	37	1	1	173	1.73	73.4	24.5247	84	23.4	9
1	36021319	1	39	0	1	168	1.68	73.4	25.8828	84	24.2	11
1	36071018	1	40	0	0	162	1.62	63.8	24.4611	84	21	10
1	36071612	1	36	1	0	161	1.61	65.7	25.3462	84	21.1	11
1	36021514	1	39	1	0	170	1.7	75	25.9516	84	25.9	10
1	36021009	1	39	1	0	170	1.7	75	25.9516	84	25.9	10
2	36051403	1	38	1	1	172	1.72	75	25.3515	84	25	5
2	36061696	1	41	0	1	159	1.59	61.4	24.287	84	16.5	9
2	36051348	1	36	0	0	172	1.72	74	25.0135	84	73	7
2	36051361	1	41	1	1	175	1.75	75	24.4898	84	24	9
2	36051745	1	39	1	1	172	1.72	74	25.0135	84	26	8.5
2	36061144	1	41	1	0	160	1.6	63	24.6094	84	20.4	10
2	36051706	1	39	1	0	170	1.7	75	25.9516	84	25.9	10
2	36061710	1	40	0	0	165	1.65	72	26.4463	84	22	8
2	36081830	1	44	0	0	161	1.61	69.1	26.6579	84	23.8	13
2	36061764	1	42	1	1	165	1.65	69.1	25.5356	84	23.9	11
1	36021821	1	44	0	1	170	1.7	69.6	24.083	84	21.9	10
1	36011252	1	43	1	1	171	1.71	75.5	25.6995	84	21.5	11
1	36033268	1	43	0	1	161	1.61	65.2	25.1534	83	23.2	11
1	36071424	1	43	0	0	159	1.59	63.5	25.1177	83	63.5
1	36021826	1	38	1	1	170	1.7	71.1	24.6601	83	21.7	10
1	36031368	1	42	0	0	157	1.57	68.2	27.6685	83	37.8	11
1	36081773	1	43	0	0	157	1.57	68.2	27.6685	83	37.8	11
2	36051554	1	41	0	0	168	1.68	74	26.2188	83	36	7
2	36041455	1	37	0	0	166	1.66	73.2	26.5641	83	20.4	11
2	36051331	1	40	1	1	170	1.7	70	24.2215	83	28	7
2	36081638	1	41	1	1	156	1.56	68.7	28.2298	83	74.5	15
1	36032282	1	37	0	0	153	1.53	60.5	25.8448	82	31	7
1	36011529	1	44	0	0	167	1.67	70.5	25.1581	82	24.8	11
1	36071761	1	39	1	0	160	1.6	63.9	24.9609	82	18.8	10
1	36071664	1	39	1	1	164	1.64	65.4	24.3159	82	21	9
1	36031265	1	39	0	0	163	1.63	66.3	24.9539	82	21.1	10
1	36031298	1	40	0	0	159	1.59	61.4	24.4405	82	22.8	10
1	36021854	1	38	0	1	164	1.64	65.3	24.2787	82	22.8	9
2	36051564	1	36	0	0	164	1.64	67	24.9108	82	30.1	9
2	36051432	1	38	1	1	170	1.7	70	24.2215	82	25.8	7
2	36081606	1	40	1	1	160	1.6	62	24.2187	82	21.3	10
2	36081687	1	44	0	0	169	1.69	69	24.1588	82	16.6
2	36081643	1	41	0	0	160	1.6	62.3	24.3359	82	19.5	9
1	36011508	1	38	0	0	172	1.72	73.5	24.9024	82	20.9	10
1	36033290	1	41	0	0	158	1.58	62	24.8358	82	17.5	10
1	36033449	1	42	0	0	159	1.59	63.5	25.1177	82	22.4	11
1	36021066	1	42	1	1	160	1.6	61.9	24.0592	81	21.3	9
1	36033345	1	40	0	0	160	1.6	63.1	24.6484	81	21.1	10
1	36033329	1	35	0	0	164	1.64	65	24.1672	81	20.3	9
1	36033224	1	37	0	1	160	1.6	64.9	25.3516	81	20.6	10
2	36081068	1	41	0	0	157	1.57	59.6	24.1795	81	23	10
2	36051713	1	40	0	1	160	1.6	65	25.3906	81	39	11
2	36081086	1	38	0	0	161	1.61	64.5	24.8833	81	15.6	10
1	36031379	1	39	0	1	164	1.64	70.1	26.0634	81	22.6	11
1	36032432	1	35	0	0	172	1.72	80	27.0416	80	15.5	7
1	36031180	1	40	0	0	161	1.61	64.2	24.7676	80	14.7	10
1	36011584	1	41	1	0	168	1.68	68.6	24.3056	80	19.6	9
2	36051394	1	39	1	1	170	1.7	80	27.6817	80	24	8
2	36051408	1	42	0	0	172	1.72	74	25.0135	80	36	6
2	36081207	1	37	0	0	150	1.5	54.6	24.2667	80	13.6	9
2	36051137	1	42	1	1	102	1.02	59.2	56.9012	80	15.7
1	36011616	1	44	1	0	172	1.72	72.1	24.3713	80	27.9	5
2	36051003	1	38	1	0	160	1.6	62.7	24.5228	80	16.9
2	36041064	1	42	1	0	160	1.6	61.4	24.0144	79	16.8	9
1	36041077	1	43	1	0	164	1.64	65.5	24.4126	79	18.4	10
1	36031150	1	40	1	0	168	1.68	68.1	24.1284	79	14.2	8
2	36081619	1	43	0	0	154	1.54	60.3	25.4259	79	21.4	11
1	36011599	1	41	1	1	163	1.63	78.8	29.7681	79	26.4	7
1	36011589	1	44	0	0	166	1.66	69.2	25.234	79	27.3	11
1	36032293	1	40	0	0	151	1.51	54.9	24.0779	78	31	6
1	36033232	1	36	1	1	166	1.66	67.6	24.4729	78	16.3	9
2	36051496	1	42	1	1	166	1.66	67	24.3141	78	28	19
2	36051623	1	44	0	0	163	1.63	64	24.0882	78	20.1	5
2	36081358	1	36	0	0	163	1.63	65.2	24.5399	77	20.3	9
1	36071017	1	44	0	0	151	1.51	56.5	24.9445	76	16.2	11
1	36021226	1	41	1	0	164	1.64	65	24.1672	76	27	1
2	36051636	1	40	0	0	155	1.55	62	25.8065	76	23	7
2	36081819	1	43	1	1	170	1.7	78.5	27.1626	76	55.2	5
2	36051563	1	40	0	0	160	1.6	62	24.2187	74	21.5	6
2	36051624	1	42	0	0	164	1.64	69	25.6544	74	21.7	12
1	36071706	1	44	0	0	152	1.52	62	26.8352	73	33	7
2	36081610	1	42	1	1	171	1.71	98	33.5146	73	24.3	9
2	36051863	1	40	0	0	166	1.66	70	25.4028	72	24
1	36071123	1	37	0	0	117	1.17	51.5	37.6214	72	16.8	5
1	36071410	1	39	0	0	157	1.57	70	28.3987	71	27.8	8
1	36071255	1	44	1	0	156	1.56	62.1	25.5178	70	26.2	9
2	36081587	1	41	0	0	174	1.74	76.8	25.3666	69	23.9	11
2	36081204	1	40	1	0	159	1.59	61.6	24.3661	68	18.6	10
2	36081280	1	49	0	0	169	1.69	93.3	32.6669	112	32.1	22
1	36071266	1	53	1	0	164	1.64	90	33.4622	110	31	24
1	36031213	1	49	1	1	166	1.66	86.3	31.318	110	36.9	13
2	36051134	1	46	1	1	155	1.55	73.5	30.5931	110	28.3	18
1	36011498	1	45	0		167	1.67	92.3	33.2946	110	33	22
1	36011542	1	51	0	1	168	1.68	86.9	30.6433	109	31.3	19
1	36021326	1	46	1	1	168	1.68	82	29.1921	108	26.9	16
2	36041610	1	52	1	1	166	1.66	92	33.3063	107	30.7	23
1	36071320	1	52	0	0	174	1.74	92.6	30.5853	107	28.8	19
1	36071010	1	53	0	0	160	1.6	83.3	32.5391	107	31.2	22
1	36031324	1	46	1	0	160	1.6	81.7	31.9141	107	27.7	20
2	36081494	1	54	1	1	166	1.66	81.3	29.5036	107	32.7	21
2	36051095	1	52	1	0	165	1.65	81.7	30.0092	107	28	18
1	36031362	1	48	0	0	160	1.6	74.7	29.1797	106	29.5	17
1	36071454	1	51	0	0	166	1.66	81	29.3947	106	25.2	17
2	36081848	1	47	1	0	160	1.6	79.4	31.0156	106	27.8	20
1	36031104	1	53	1	1	165	1.65	87	31.9559	105	28.8	21
1	36021299	1	49	0	0	170	1.7	82	28.3737	105	28.4	4
2	36061149	1	52	1	1	158	1.58	81	32.4467	105	32.4	23
1	36031019	1	53	0	1	171	1.71	86.6	29.616	105	30.8	18
2	36051016	1	53	0	1	171	1.71	90.6	30.9839	105	30.3	20
2	36081831	1	47	0	0	114	1.14	43	33.0871	104	30	15
2	36041627	1	45	0	0	165	1.65	84.1	30.7787	104	28.3	18
1	36031129	1	50	0	0	164	1.64	78	29.0006	104	32.8	17
1	36031143	1	46	1	0	169	1.69	83.2	29.1306	103	25.1	16
1	36031194	1	47	0	1	162	1.62	73.8	28.2951	103	25.5	15
2	36081107	1	49	0	1	164	1.64	87	32.3468	103	31	21
1	36021318	1	54	1	1	162	1.62	83.8	32.0894	102	29.2	19
2	36041160	1	47	0	0	166	1.66	78.5	28.4189	102	29	18
2	36061340	1	45	1	1	162	1.62	81.7	31.1309	102	29.1	19
1	36033294	1	54	1	1	170	1.7	78.5	27.1626	101	26.7	14
1	36071107	1	53	1	1	164	1.64	76.7	28.5173	101	27.4	17
1	36033322	1	51	1	0	171	1.71	85.8	29.3424	101	29.7	17
1	36071216	1	47	0	0	159	1.59	84	33.2265	101	27	22
2	36081066	1	50	1	0	164	1.64	86.6	32.1981	101	32.1	22
2	36041104	1	50	0	1	169	1.69	83.5	29.3397	101	29.2	17
2	36081148	1	51	0	0	171	1.71	86	29.4108	101	30.7	18
2	36041296	1	49	0	1	158	1.58	77.7	31.3228	101	27.6	20
2	36041369	1	50	1	1	164	1.64	79.9	29.5986	101	25.7	17
1	36021316	1	47	1	1	171	1.71	81.5	27.8067	100	25.3	13
1	36011548	1	50	0	0	164	1.64	82	30.6746	100	32.4	19
1	36023981	1	50	0	1	159	1.59	70	27.6888	100	27.6	7
2	36081663	1	47	0	0	169	1.69	77	26.9598	100	24.5	14
1	36071147	1	50	1	1	167	1.67	82.3	29.5807	100	28.3	17
1	36021278	1	53	1	0	172	1.72	87	29.4078	100	29.4	4
1	36021273	1	53	0	0	172	1.72	87	29.4078	100	29.4	4
1	36071384	1	46	0	1	165	1.65	81.3	29.8623	100	27.2	17
2	36081836	1	53	0	0	160	1.6	73.7	28.7891	100	29	17
2	36041242	1	47	0	1	163	1.63	87	32.7449	100	31.4	21
2	36081820	1	51	1	1	168	1.68	91.9	32.5609	100	32.3	28
1	36011586	1	47	0	1	163	1.63	81.2	30.5619	99	30.4	18
2	36061022	1	47	1	1	179	1.79	88.8	27.7145	99	24.1	13
1	36011536	1	51	0	1	162	1.62	79.4	30.18	99	30.2	19
2	36041620	1	50	1	1	167	1.67	78.1	28.1385	99	28.2	16
1	36071098	1	53	1	1	169	1.69	75.5	26.4346	99	28.9	14
1	36021710	1	51	1	1	170	1.7	80	27.6817	99	26	15
1	36071181	1	53	0	0	165	1.65	71.8	26.3728	99	27.6	14
1	36071081	1	53	0	0	165	1.65	71.8	26.3728	99	27.6	14
2	36081566	1	51	0	0	183	1.83	93.2	27.83	99	28.5	16
2	36082286	1	52	0	1	154	1.54	64.2	27.0703	99	36.9	10
1	36011015	1	53	0	1	167	1.67	83.8	30.0477	99	29.9	19
1	36011007	1	46	1	1	175	1.75	89.7	29.2898	99	27.4	16
2	36041402	1	46	0	0	166	1.66	80.4	29.1769	99	28.2	16
2	36081613	1	46	0	0	163	1.63	79.1	29.7715	99	30.1	17
2	36141465	1	51	0	0	172	1.72	89.1	30.1176	99	28.5	18
2	36061255	1	49	0	1	174	1.74	85.8	28.5029	99	28.8	16
2	36041318	1	51	1	0	172	1.72	85	28.6984	99	26.4	16
2	36041053	1	52	0	0	169	1.69	81.2	28.4304	99	25.5	16
1	36031098	1	50	0	0	166	1.66	79.1	28.7052	99	25.9	16
2	36041016	1	53	1	1	166	1.66	74.1	27.0208	99	28.8	15
1	36011462	1	53	1	1	165	1.65	80.6	29.4621	98	29.3	18
1	36071268	1	46	0	0	159	1.59	67.5	26.6999	98	20.7	15
1	36031242	1	49	1	1	159	1.59	69.6	27.5999	98	27.5	15
1	36021408	1	52	0	1	160	1.6	65	25.3906	98	21.1	8
2	36081097	1	52	1	0	158	1.58	69.5	27.8401	98	17	17
1	36031266	1	50	1	0	166	1.66	85.4	30.9914	98	28.1	19
1	36071425	1	53	0	0	152	1.52	68.5	29.6485	98	28.8	19
2	36041500	1	52	0	0	166	1.66	82.8	30.0479	98	31.2	19
1	36011626	1	49	1	1	176	1.76	90.3	29.0195	98	31.2	16
1	36011461	1	52	1	1	165	1.65	77.7	28.5399	98	29.4	16
1	36021078	1	53	1	1	175	1.75	80.3	26.2804	97	27.6	13
2	36061684	1	52	1	0	169	1.69	78.3	27.415	97	26.8	15
2	36081172	1	47	1	0	166	1.66	76.5	27.7616	97	24.3	14
1	37071767	1	51	1	0	157	1.57	70.4	28.561	97	20.8	16
1	36031323	1	48	0	0	170	1.7	82.3	28.4775	97	27.8	16
1	36071495	1	52	0	0	164	1.64	77.9	28.9634	97	28.9	17
1	36011006	1	49	0	0	170	1.7	83.4	28.8581	97	28.8	16
2	36081580	1	51	1	1	165	1.65	76.7	28.1726	97	75.7	16.2
2	36061674	1	46	1	1	162	1.62	76.5	29.1495	97	20.8	16
2	36061489	1	45	1	0	164	1.64	76.9	28.7668	97	24.9	15
2	36061338	1	49	1	1	170	1.7	74.3	25.8308	97	27.6	12
1	36011123	1	53	1	1	171	1.71	89.8	30.5671	97	30.1	19
2	36041601	1	50	0	1	159	1.59	68.1	26.8022	97	30.7	14
1	36033312	1	51	0	0	165	1.65	72	26.6073	96	27.6	14
1	36071322	1	50	0	0	164	1.64	72.4	26.9185	96	29.5	16
2	36081208	1	47	1	0	167	1.67	74	26.5338	96	24.8	3
2	36081115	1	49	0	0	160	1.6	67	26.1719	96	29.7
2	36081101	1	51	0	1	160	1.6	68.5	26.7578	96	26.7	14
1	36031385	1	47	0	0	166	1.66	81.3	29.5036	96	26	17
2	36081645	1	47	0	0	166	1.66	78.8	28.5963	96	27.7	16
2	36061428	1	49	1	0	163	1.63	75	28.1592	96	26.3	16
2	36041091	1	45	0	0	166	1.66	77.1	28.0469	96	27.5	15
1	36011334	1	53	1	1	171	1.71	83.6	28.5232	96	37.1	17
1	36011048	1	47	0	1	164	1.64	78.5	29.1865	96	29.5	17
1	36021046	1	51	0	0	160	1.6	71.1	27.9128	95	28	16
1	36011271	1	49	0	0	169	1.69	78.5	27.4201	95	31	15
1	36023970	1	53	1	1	174	1.74	89.3	29.4953	95	29.7	4
1	36031288	1	52	1	1	164	1.64	77	28.6288	95	25.3	16
1	36031226	1	51	1	1	165	1.65	73.9	27.1442	95	26	4
1	36071173	1	53	0	0	156	1.56	65.2	26.7916	95	31.8	15
1	36031137	1	51	1	0	164	1.64	75.3	27.9967	95	27.5	16
1	36033362	1	53	1	0	169	1.69	77.6	27.1699	95	25.5	14
1	36071207	1	52	0	0	169	1.69	78.7	27.5551	95	27.1	15
1	36071378	1	53	1	0	168	1.68	73.9	26.1834	95	26.4	14
1	36071415	1	47	0	0	164	1.64	75	27.8852	95	25.1	15
2	36081417	1	51	1	1	163	1.63	67.2	25.2926	95	26.5	14
2	36041452	1	52	0	0	170	1.7	77.9	26.955	95	29.1	14
2	36081539	1	51	1	1	172	1.72	74.1	25.0473	95	26.1	11
2	36041352	1	51	1	0	168	1.68	72.8	25.7937	95	29.3	15
2	36081396	1	52	1	0	170	1.7	76.7	26.5398	95	75	13
2	36061718	1	49	1	1	166	1.66	66.2	24.0238	95	25.2	10
1	36071359	1	47	1	0	167	1.67	78.7	28.3547	95	29.4	13
1	36033061	1	47	1	1	163	1.63	84.8	31.9169	95	27.1	20
1	36071357	1	52	1	1	161	1.61	76.3	29.5089	95	27.9	18
1	36022269	1	51	0	0	170	1.7	84.6	29.2734	95	28.5	17
2	36041310	1	53	1	1	168	1.68	95	33.7396	95	20.4	11
1	36021836	1	49	0	0	173	1.73	86	28.6023	94	25.6	16
2	36061127	1	48	1	1	166	1.66	71.1	25.9581	94	26.9	13
1	36011122	1	52	1	1	164	1.64	74.7	27.9438	94	26.6	15
1	36011199	1	51	1	1	167	1.67	83.3	29.9401	94	29	18
1	36071118	1	50	0	0	163	1.63	68.8	25.8948	94	27.8	13
1	36031095	1	45	0	0	158	1.58	67.6	27.079	94	23.5	14
1	36071104	1	53	1	1	167	1.67	74.2	26.6055	94	27.1	14
1	36033210	1	49	1	1	179	1.79	84.5	26.3725	94	23.6	12
1	36071567	1	51	1	0	160	1.6	69.9	27.3047	94	24.6	14
2	36081668	1	51	0	0	168	1.68	76.5	27.1046	94	27.9	14
2	36061388	1	48	0	1	158	1.58	67.2	26.9188	94	23.7	14
2	36051148	1	50	1	0	163	1.63	66.3	24.9539	94	25.1	11
2	36081754	1	50	0	0	166	1.66	77	27.9431	94	75.1	13
2	36061746	1	51	1	1	168	1.68	75.6	26.7221	94	27.1	14
2	36061715	1	47	1	1	173	1.73	78.4	26.1953	94	25.9	13
1	36071760	1	48	1	1	165	1.65	80.9	29.7153	94	27.3	17
1	36033225	1	45	1	1	149	1.49	64.9	29.4301	94	28.7	17
1	36071484	1	45	0	0	161	1.61	73.6	28.394	94	26.9	15
2	36041134	1	53	0	1	170	1.7	85.7	29.5843	94	26.9	18
2	36081521	1	54	0	0	169	1.69	78.6	27.52	94	27.9	15
1	36021095	1	45	1	1	154	1.54	66.9	28.0628	94	24.8	15
1	36031147	1	50	0	0	160	1.6	63.8	24.9219	94	21.3	11
1	36031062	1	52	1	0	163	1.63	73.2	27.5509	94	26.2	15
2	36041636	1	48	0	1	164	1.64	71.4	26.5467	94	24.1	13
1	36031222	1	47	1	0	163	1.63	75	28.2284	94	23.7	15
1	36011607	1	50	1	0	159	1.59	67.5	26.6999	93	25.8	18
1	36071532	1	50	0	0	153	1.53	59.3	25.3321	93	23.9	11
1	36031090	1	51	0	1	162	1.62	72.2	27.5111	93	24	15
1	36071524	1	54	1	0	170	1.7	73.6	25.4671	93	30	13
1	36031119	1	45	0	0	159	1.59	68.9	27.2537	93	29	14
1	36071156	1	50	1	0	163	1.63	74	27.852	93	30.6	15
1	36011328	1	47	1	0	167	1.67	72.2	26.0128	93	27	12
1	36071146	1	49	1	0	169	1.69	75.5	26.4346	93	24.5	13
2	36081386	1	49	1	1	168	1.68	74.7	26.4668	93	25.5	13
2	36061130	1	46	1	0	170	1.7	71.4	24.8519	93	25.8	11
2	36081658	1	53	0	0	157	1.57	67.6	27.425	93	27.4	15
2	36081512	1	52	0	0	164	1.64	69.6	25.8775	93	21.9	15
2	36081473	1	51	1	0	171	1.71	74.6	25.5121	93	26.8	16
1	36033336	1	50	0	1	164	1.64	77.3	28.7403	93	27.4	16
2	36051035	1	49	1	1	163	1.63	74.4	28.1751	93	27.3	16
2	36061032	1	50	1	1	155	1.55	67.3	28.0849	93	28.2	16
1	36011229	1	53	0	1	169	1.69	73	25.6808	93	26.4	12
2	36051244	1	54	1	1	162	1.62	69	26.2917	93	27	14
2	36061333	1	50	0	1	168	1.68	76.8	27.1462	93	23.6	13
2	36061578	1	47	1	1	168	1.68	75	26.5731	93	25.8	12
2	36041333	1	48	1	1	155	1.55	64.8	26.9371	93	27.1	14.4
1	36033058	1	45	0	0	157	1.57	69.9	28.3581	93	23.4	15
1	36011350	1	47	1	1	162	1.62	74.8	28.4666	93	30.7	16
2	36041073	1	45	0	0	166	1.66	74.2	26.8946	92	22.8	13
2	36051002	1	49	0	1	156	1.56	71.3	29.2982	92	26.8	1.7
2	36041024	1	53	1	0	160	1.6	67.2	26.2172	92	22.4	13
2	36041163	1	53	1	1	157	1.57	67.9	27.5468	92	26.8	16
1	36011108	1	53	1	1	162	1.62	65.8	24.949	92	27.3	12
2	36061034	1	46	1	1	167	1.67	77.9	27.8654	92	27.7	15
1	36011524	1	46	0	0	173	1.73	81.5	27.2311	92	27.1	13
1	36072204	1	52	0	0	151	1.51	62.5	27.2664	92	37.4	10
1	36071507	1	49	0	0	166	1.66	70.9	25.7294	92	22.7	12
1	36021254	1	53	1	0	162	1.62	70	26.6728	92	27.6	2
1	36077999	1	52	0	0	158	1.58	61.8	24.7556	92	24.8	12
1	36021314	1	47	1	1	165	1.65	70	25.7117	92	25.6	7
1	36021709	1	51	1	1	158	1.58	69.4	27.8	92	35.7	16
1	36071332	1	47	0	1	155	1.55	62.3	25.9313	92	30.1	14
1	36071286	1	50	0	1	168	1.68	76.4	26.9727	92	26.5	14
1	36033010	1	51	0	0	152	1.52	63.3	27.2542	92	20.5	14
1	36071052	1	50	1	1	153	1.53	65	27.7671	92	24	16
2	36061717	1	50	0	1	160	1.6	71.4	27.8906	92	26.5	15
2	36087392	1	48	0	0	170	1.7	70.5	24.3945	92	24.9	10
2	36041135	1	49	0	0	164	1.64	72.8	27.0672	92	25.1	14
2	36081522	1	50	1	0	177	1.77	78.3	24.9928	92	27.7	11
2	36081696	1	45	1	0	180	1.8	82.5	25.463	92	25	11
1	36071249	1	45	0	0	151	1.51	67	29.3847	92	24.1	17
2	36081062	1	50	1	1	162	1.62	73.5	28.0064	92	32	16
2	36061551	1	45	0	0	172	1.72	76.2	25.6974	92	20.8	11
1	36033107	1	45	1	1	170	1.7	69.6	24.083	92	23.1	10
2	36041144	1	54	0	0	163	1.63	70	26.5089	92	27.5	14
2	36061121	1	49	0	1	170	1.7	86.5	29.8605	91	20.8	12
2	36041046	1	52	0	1	170	1.7	77.6	27.0099	91	24.4	14
2	36041616	1	50	0	0	163	1.63	75.6	28.5592	91	26.7	16
2	36061102	1	51	1	1	160	1.6	67.7	26.4453	91	29.2	14
1	36011614	1	53	0	1	174	1.74	77.4	25.6827	91	28.5	12
1	36071499	1	51	0	0	159	1.59	69.4	27.4514	91	29.2	15
1	36033275	1	49	1	0	160	1.6	67.7	26.4453	91	23.2	13
1	36011346	1	46	1	1	169	1.69	74.8	26.2828	91	25.6	12
1	36031111	1	53	1	0	158	1.58	69.5	27.8401	91	27.3	16
1	36031308	1	52	1	1	171	1.71	71.9	24.5888	91	19.7	11
1	36011330	1	48	1	1	163	1.63	69.8	26.1428	91	31.9	13
1	36011033	1	48	0	1	167	1.67	73.8	26.462	91	28.9	13
1	36033079	1	52	1	0	181	1.81	83.7	25.5487	91	31.2	7
1	36071094	1	45	1	0	168	1.68	72.2	25.5811	91	22.4	11
2	36061452	1	46	1	0	174	1.74	75.7	24.9459	91	18.6	10
2	36081024	1	49	1	1	162	1.62	73	27.8159	91	26.2	5
2	36016990	1	51	0	0	162	1.62	70.8	26.9776	91	27.5	14
2	36081257	1	54	1	1	166	1.66	66.4	24.0964	91	26.7	11
2	36061225	1	50	0	0	165	1.65	71	26.0159	91	23.9	12
2	36081387	1	51	1	1	164	1.64	65.1	24.2043	91	70.4	10
2	36081017	1	45	1	1	158	1.58	69.4	27.8	91	25.2	15
2	36041350	1	49	0	0	165	1.65	70.1	25.7484	91	23.8	12
2	36081161	1	52	1	1	156	1.56	63.8	26.2163	91	23.9	13
2	36081133	1	48	0	1	170	1.7	78.8	27.2664	91	24.8	14
2	36081090	1	48	1	1	165	1.65	66.8	24.6557	91	23.4	11
1	36001103	1	49	0	0	162	1.62	77.5	29.3853	91	30.6	17
2	36061136	1	52	0	1	162	1.62	73.3	28.1034	91	26	16
2	36081296	1	46	0	0	101	1.01	66	64.6995	91	33.3	12
2	36041537	1	49	0	0	167	1.67	72.9	26.1081	91	28.1	13
1	36033245	1	45	1	0	147	1.47	62	28.8879	91	27.9	16
1	36021850	1	49	1	0	169	1.69	71.2	24.9291	90	25.4	11
1	36011551	1	52	1	0	171	1.71	76.6	26.3191	90	27.2	13
1	36021123	1	53	1	0	169	1.69	70.7	24.6955	90	22.9	11
2	36061426	1	53	0	1	155	1.55	61.1	25.3663	90	25	13
1	36011665	1	53	1	1	165	1.65	76.2	28.1252	90	32	16
1	36011585	1	50	0	0	170	1.7	70.7	24.3489	90	26.2	10
2	36061490	1	53	1	1	170	1.7	75.3	26.0247	90	23.3	12
2	36051103	1	47	0	0	155	1.55	68.2	28.3871	90	29	20
1	36021694	1	49	0	1	158	1.58	66.5	26.6384	90	26.1	14
1	36071749	1	48	0	1	160	1.6	62.9	24.6319	90	22.7	11
1	36023987	1	45	0	0	168	1.68	78	27.6361	90	27.6	6
1	36031278	1	47	1	0	168	1.68	71.4	25.2976	90	21.3	11
1	36011546	1	45	0	1	168	1.68	74.2	26.2897	90	25.9	12
1	36031076	1	49	1	0	164	1.64	71.4	26.5467	90	21.3	13
1	36071434	1	51	1	0	157	1.57	59.7	24.22	90	25.7	11
2	36081536	1	50	1	1	155	1.55	59.8	24.8907	90	27.7	12
2	36051125	1	51	1	1	162	1.62	67.4	25.6821	90	18.6	12
2	36041125	1	47	0	1	161	1.61	63.2	24.2912	90	27.8	10
2	36051417	1	46	0	1	175	1.75	78	25.4694	90	26.2	7.4
2	36041002	1	46	0	0	171	1.71	73.3	25.1852	90	22.4	11
2	36081114	1	50	1	1	169	1.69	74	25.9095	90	25.7	15
2	36081697	1	51	1	0	171	1.71	78.1	26.7091	90	25.1	14
2	36081132	1	47	0	1	166	1.66	68	24.677	90	21.3	11
2	36051799	1	48	0	0	160	1.6	62	24.2187	90	25.3	15
2	36081601	1	49	0	0	167	1.67	70.7	25.3505	90	30.8	12
2	36081841	1	46	0	0	166	1.66	74	26.8544	90	25.6	13
2	36081081	1	52	1	1	166	1.66	71.1	25.802	90	25.9	13
2	36041381	1	51	0	0	166	1.66	69.1	24.9858	90	24.3	11
2	36081555	1	49	0	1	168	1.68	68	24.093	90	27	10
2	36051217	1	52	1	1	166	1.66	70.1	25.4391	90	23.9	12
1	36011247	1	49	1	1	166	1.66	79.9	28.9955	90	26.8	17
1	36071773	1	49	0	0	153	1.53	66.8	28.536	90	30	16
2	36081523	1	49	0		167	1.67	78.2	28.0397	90	38.7	10
1	36011471	1	46	0	1	162	1.62	71.7	27.1861	90	27.8	9
2	36061587	1	52	1	0	157	1.57	69.8	28.4988	90	28.7	11
2	36041081	1	48	0	1	164	1.64	73.2	27.3158	90	22.9	14
1	36033080	1	45	1	1	162	1.62	65.2	24.7825	90	24	11
2	36041319	1	52	0	0	175	1.75	83.3	27.3561	90	26.7	14
1	36011623	1	47	0	0	167	1.67	81.2	29.2554	90	29.3	16
2	36041550	1	51	0	0	173	1.73	73	24.3348	89	26.2	11
2	36061332	1	45	0	1	156	1.56	60.7	25.0066	89	30.9	11
1	36071693	1	53	1	0	166	1.66	66.4	24.0964	89	20	10
1	36024052	1	51	0	0	155	1.55	59.7	24.8491	89	32.8	7
1	36031274	1	52	1	1	161	1.61	67.7	26.1178	89	26.1	13
1	36021285	1	47	0	0	173	1.73	76	25.3934	89	24	7
1	36031146	1	53	0	1	168	1.68	69.3	24.5536	89	20.2	11
1	36071213	1	49	1	1	156	1.56	62.8	25.8054	89	24.1	13
1	36071673	1	47	0	1	166	1.66	74.5	27.0359	89	26.8	14
2	36081844	1	47	0	0	162	1.62	65.1	24.8057	89	23.5	11
2	36081370	1	45	1	1	162	1.62	65.2	24.8438	89	21.1	11
2	36041446	1	50	1	0	169	1.69	68.7	24.0538	89	26.9	10
2	36041047	1	48	0	1	166	1.66	69.9	25.3665	89	21.5	12
2	36051086	1	48	0	1	160	1.6	63.1	24.6484	89	22.4	11
2	36081532	1	52	0	0	159	1.59	64.4	25.4737	89	24.5	13
2	36061727	1	52	0	0	170	1.7	69.6	24.083	89	20.5	10
2	36051547	1	45	1	0	167	1.67	68	24.3824	89	28.6	9
2	36081692	1	45	1	0	168	1.68	74.6	26.4314	89	29.6	13
2	36081837	1	53	0	0	166	1.66	72.6	26.3463	89	22.3	13
2	36041509	1	49	0	1	175	1.75	80	26.2122	89	24	12
2	36081549	1	47	0	1	168	1.68	78.6	27.8486	89	77.5	15
1	36021368	1	53	1	1	148	1.48	73	33.3272	89	33.3	7
2	36041068	1	51	1	0	155	1.55	65.6	27.4464	89	21.8	15
1	36011397	1	53	1	1	166	1.66	71.2	25.7761	89	25.9	12
2	36061001	1	47	0	1	162	1.62	64.1	24.3045	89	26	10
1	36011610	1	54	0	0	163	1.63	71.5	26.9772	89	35.4	5
1	36011088	1	52	0	0	162	1.62	75	28.578	89	28.6	17
2	36041006	1	52	1	1	163	1.63	64.9	24.487	88	25.7	11
1	36011236	1	45	1	1	167	1.67	72.1	25.7291	88	25.1	12
1	36033043	1	46	1	1	170	1.7	69.5	24.0484	88	18.8	9
1	36031564	1	46	1	1	157	1.57	62.9	25.5183	88	19.6	12
1	36071382	1	52	1	1	156	1.56	59.5	24.4494	88	29.2	11
1	36031315	1	48	0	0	160	1.6	63.6	24.8437	88	22.9	11
2	36061221	1	53	1	1	161	1.61	66.2	25.5391	88	25.6	13
2	36081657	1	49	0	1	165	1.65	66	24.2424	88	72	10
2	36081150	1	53	1	1	162	1.62	65.8	25.0724	88	25.4	12
2	36051346	1	50	1	1	173	1.73	78	26.0617	88	26	14
2	36061747	1	46	1	1	172	1.72	71.4	24.2756	88	24.4	15
2	36051324	1	47	1	1	170	1.7	70	24.2215	88	24.2	11
2	36081573	1	48	1	1	168	1.68	77.5	27.4589	88	23.5	12
2	36051601	1	45	0	0	166	1.66	68	24.677	88	23	5
2	36051255	1	52	0	1	155	1.55	64.2	26.7222	88	26.2	14
2	36081481	1	47	1	1	166	1.66	67.5	24.4956	88	19.5	10
1	36031383	1	46	1	1	157	1.57	72	29.2101	88	27.1	17
2	36081530	1	50	1	1	162	1.62	74.4	28.3493	88	26	16
1	36011130	1	49	1	1	169	1.69	70.9	24.7654	88	24.8	11
1	36011440	1	54	1	0	173	1.73	78.3	26.1015	88	27.1	13
2	36061252	1	54	0	0	163	1.63	64	24.0882	88	20.1	10
1	36021828	1	51	1	1	169	1.69	68.9	24.0668	87	23.1	10
1	36071042	1	51	0	0	165	1.65	66.3	24.3526	87	26.8	11
2	36041615	1	51	0	1	161	1.61	68.5	26.3937	87	21.2	13
2	36041559	1	47	0	0	160	1.6	66.2	26.0218	87	23	13
2	36061031	1	52	0	1	168	1.68	73.7	26.1748	87	27.4	13
1	36031290	1	49	0	0	165	1.65	66.6	24.4628	87	19.6	10
1	36033110	1	50	0	0	164	1.64	69.3	25.8604	87	19.3	12
2	36051430	1	47	1	1	173	1.73	75	25.0593	87	27	6.2
2	36051350	1	45	1	1	172	1.72	75	25.3515	87	73	7
2	36041608	1	52	0	0	162	1.62	66.2	25.2872	87	24.7	12
2	36081525	1	51	1	1	165	1.65	68.6	25.1974	87	24.5	12
2	36081063	1	46	0	1	157	1.57	67.9	27.5468	87	26.1	15
2	36051345	1	46	0	1	170	1.7	70	24.2215	87	23.2	10
2	36051342	1	48	1	1	173	1.73	79	26.3958	87	32.5	3
2	36081102	1	51	0	1	152	1.52	58.8	25.4501	87	22.5	12
2	36081749	1	48	0	0	165	1.65	70.7	25.9688	87	37.2	7
1	36011677	1	50	1	1	168	1.68	72.3	25.7389	87	24.1	12
1	36011646	1	53	1	1	161	1.61	68.5	26.3609	87	30.3	14
1	36011561	1	48	0	0	171	1.71	74.3	25.4095	87	26.9	11
1	36011571	1	48	0	1	166	1.66	70.4	25.548	87	26.5	11
1	36033067	1	53	1	0	164	1.64	68	25.221	86	24.3	12
1	36031177	1	51	1	1	161	1.61	70.4	27.1594	86	24.7	14
2	36061159	1	47	1	1	153	1.53	58	24.7121	86	22.3	11
2	36041511	1	49	1	1	159	1.59	65.8	26.0275	86	21.7	13
2	36041019	1	51	0	0	159	1.59	65.8	26.0275	86	21.7	13
1	36021071	1	50	1	1	159	1.59	66.2	26.0544	86	25.8	14
2	36061488	1	53	0	0	158	1.58	64.2	25.717	86	21.6	13
1	36031344	1	45	0	0	160	1.6	64.9	25.3516	86	21.7	11
1	36071329	1	51	1	1	159	1.59	62.1	24.5639	86	28	20
1	36021283	1	53	1	1	169	1.69	70	24.5089	86	23.6
1	36011317	1	51	1	1	169	1.69	74.2	25.9181	86	29	13
1	36023983	1	53	1	0	163	1.63	72	27.0993	86	27.1	9
1	36021364	1	52	1	0	160	1.6	65	25.3906	86	24.7	3
1	36071084	1	51	1	0	156	1.56	61.2	25.1479	86	20.5	12
1	36071692	1	51	1	0	166	1.66	70.1	25.4391	86	20.2	13
1	36071675	1	46	0	0	165	1.65	73	26.8136	86	25.7	13
1	36071175	1	48	1	0	162	1.62	66.8	25.4534	86	25.5	8
1	36033137	1	47	1	1	162	1.62	67	25.5296	86	22	11
2	36081007	1	47	1	1	157	1.57	63	25.5588	86	21.5	12
2	36061617	1	51	0	1	152	1.52	60	25.9695	86	23	6
2	36081604	1	50	0	1	166	1.66	71.4	25.9109	86	22.5	13
2	36061739	1	48	0	1	164	1.64	67.1	25.1008	86	22.8	12
2	36081275	1	49	1	1	157	1.57	61.2	24.8286	86	20.3	11
2	36081524	1	45	0	1	156	1.56	63.8	26.2163	86	25.1	13
2	36081144	1	46	0	0	154	1.54	60.7	25.5945	86	25.3	11
2	36061653	1	45	1	1	162	1.62	77.5	29.4578	86	26.1	17
2	36051112	1	48	1	1	104	1.04	62.5	57.7848	86	20.1	9
2	36061744	1	53	1	1	103	1.03	63.5	60.3225	86	24	10
1	36033991	1	47	0	0	163	1.63	64	24.0882	86	24.2	10
1	36011543	1	46	0	1	175	1.75	85.2	27.7569	85	26.1	14
1	36033101	1	51	1	0	168	1.68	69.9	24.7662	85	22.1	11
2	36061249	1	53	0	0	158	1.58	63.5	25.4366	85	18.5	12
1	36071480	1	45	0	0	160	1.6	69.3	27.0703	85	28.3	14
1	36071327	1	47	0	0	160	1.6	64.8	25.3125	85	25.2	10
1	36071659	1	46	1	1	147	1.47	59.7	27.6274	85	18.7	15
1	36021363	1	52	0	0	156	1.56	65	26.7094	85	26.7	1
1	36031101	1	48	0	0	156	1.56	60	24.6548	85	22	11
1	36031397	1	46	0	0	170	1.7	74.9	25.917	85	19.5	10
1	36011600	1	53	0	0	176	1.76	81.1	26.2412	85	21.5
1	36071533	1	54	0	0	156	1.56	62.6	25.7232	85	22.1	14
2	36051075	1	54	1	1	159	1.59	62.4	24.6826	85	24.8	12
2	36041432	1	49	0	0	175	1.75	74	24.1633	85	31	6
2	36041600	1	52	0	0	162	1.62	64	24.3865	85	20.6	11
2	36081205	1	50	1	1	164	1.64	66	24.539	85	22.5	11
2	36041460	1	50	0	0	158	1.58	65	26.0375	85	28.6	7
1	36021366	1	53	1	0	168	1.68	80	28.3447	85	23.3	7
2	36051004	1	51	1	1	154	1.54	62	26.279	85	25.4	1.3
2	36041554	1	48	0	0	162	1.62	67.7	25.7011	84	24	12
1	36031172	1	46	0	0	165	1.65	65.5	24.0588	84	19	10
1	36021267	1	53	1	0	172	1.72	80	27.0416	84	24	7
1	36011270	1	49	0	1	165	1.65	65.8	24.169	84	25.2	10
1	36033339	1	50	0	0	168	1.68	68.6	24.3056	84	24.8	10
1	36071608	1	50	0	0	154	1.54	60	25.2994	84	24.3	12
1	36023967	1	50	0	0	168	1.68	75	26.5731	84	26.5	4
2	36051405	1	50	1	1	170	1.7	75	25.9516	84	29
2	36061238	1	49	0	1	160	1.6	63.9	24.9609	84	20.3	11
2	36081075	1	45	0	0	170	1.7	74.5	25.7785	84	75.3	11
2	36051356	1	51	1	1	173	1.73	72	24.0569	84	26	9
2	36051439	1	50	1	1	170	1.7	70	24.2215	84	30	11
2	36061683	1	49	0	0	155	1.55	59	24.5578	84	20.6	11
2	36081644	1	52	0	0	159	1.59	64.2	25.3946	84	44.7	18
2	36081294	1	46	0	1	160	1.6	61.9	24.1797	84	76.7
2	36051411	1	46	1	1	168	1.68	69	24.4473	84	30	9
2	36051357	1	45	1	1	170	1.7	79	27.3356	84	28	9
2	36081142	1	47	0	0	158	1.58	63.2	25.3165	84	20.3	11
2	36061024	1	49	1	0	154	1.54	61.2	25.8725	84	21.4	13
2	36081627	1	47	0	0	162	1.62	64.2	24.4627	84	25.1	11
2	36051416	1	47	1	0	170	1.7	75	25.9516	84	34
2	36081838	1	49	0	1	161	1.61	82.8	31.9432	84	16.9	9
1	36011606	1	49	0	0	170	1.7	75.5	26.0632	84	21.8	12
1	36023995	1	51	0	0	152	1.52	56.3	24.4968	83	23.1	11
1	36071095	1	45	0	0	157	1.57	63.6	25.8023	83	24.6	12
1	36031121	1	53	1	0	159	1.59	61.9	24.6395	83	25	12.5
1	36031280	1	47	0	0	157	1.57	68.2	27.6685	83	37.8	11
2	36051389	1	50	1	1	170	1.7	76	26.2976	83	24	7
2	36051340	1	49	1	1	170	1.7	76	26.2976	83	32.8	15
2	36081533	1	47	1	1	167	1.67	67	24.0238	83	27.9	10
2	36041439	1	52	0	1	167	1.67	67	24.0238	83	24.1	10
1	36011353	1	51	1	0	161	1.61	62.9	24.266	82	22.8	10
1	36011545	1	48	0	0	161	1.61	66.2	25.4127	82	24.7	12
1	36011392	1	45	0	0	172	1.72	74.7	25.368	82	26.4	11
2	36041028	1	46	0	0	162	1.62	63.8	24.4308	82	16.4	10
1	36021349	1	50	0	0	172	1.72	80	27.0416	82	27	6
1	36033318	1	45	1	0	161	1.61	63.2	24.3818	82	18.3	10
1	36011069	1	45	1	0	172	1.72	70.9	24.0775	82	24.8	10
2	36061020	1	46	1	0	155	1.55	61.5	25.5983	82	19.3	13
2	36061090	1	51	1	1	163	1.63	65.3	24.5775	82	20	11
2	36051133	1	50	0	1	157	1.57	60.4	24.504	82	22.5	11
1	36033115	1	52	0	0	171	1.71	101	34.7434	82	8.2	5
1	36071413	1	52	1	1	158	1.58	82	32.6816	82	25.2	12
2	36061472	1	49	0	0	165	1.65	67.8	24.9036	81	17.7	10
1	36011570	1	46	0	0	169	1.69	72.3	25.2544	81	30.6	11.2
1	36011592	1	49	1	0	175	1.75	76.3	24.8858	81	30.6	11.2
2	36081571	1	47	0	1	171	1.71	72	24.623	81	21.5	9
1	36071096	1	49	1	0	157	1.57	62.1	25.1937	81	20.3	12
2	36051826	1	45	1	0	150	1.5	54	24	81	27	1
2	36051176	1	49	0	0	155	1.55	62	25.8065	81	21.7	12
2	36081281	1	50	0	0	155	1.55	58.5	24.3496	81	17	11
2	36061482	1	47	1	0	162	1.62	66.6	25.3147	81	26.6	6
2	36081040	1	46	0	1	156	1.56	60	24.6548	81	25.5	11
2	36041561	1	52	0	1	158	1.58	64.7	25.7866	81	26.4	13
1	36031085	1	51	1	1	163	1.63	65.3	24.5775	81	20.8	11
1	36011640	1	53	0	0	161	1.61	63.6	24.4752	80	23.5	11
1	36071700	1	52	1	0	152	1.52	61.8	26.7486	80	21.3	14
1	36071537	1	50	1	0	160	1.6	64	25	80	14	7
1	36071792	1	52	1	0	154	1.54	62.2	26.227	80	26.6	10
1	36033354	1	50	1	1	172	1.72	71.3	24.1009	80	19.2	10
2	36051817	1	50	1	1	170	1.7	72	24.9135	80	30	1
2	36081025	1	51	0	1	154	1.54	61	25.6544	80	21	12
2	36051700	1	48	0	0	167	1.67	70	25.0995	80	26	9
2	36041566	1	53	1	1	167	1.67	68.6	24.5975	80	24.2	11
2	36051309	1	51	0	0	157	1.57	63.4	25.7211	80	22	13
1	36031248	1	47	0	0	135	1.35	53.4	29.2138	80	32.1	18
1	36032157	1	45	0	0	158	1.58	61.4	24.5954	79	31	6
2	36051090	1	53	1	1	150	1.5	54.3	24.1333	79	18.2	11
2	36081548	1	48	0	1	163	1.63	65.7	24.7281	79	18.2	10
2	36041667	1	49	1	0	161	1.61	63.5	24.4065	79	19.8	10
2	36061527	1	47	1	0	161	1.61	63.3	24.3296	78	18.7	11
2	36051599	1	50	1	0	159	1.59	65	25.711	78	23	6
1	36021036	1	49	0	1	157	1.57	60	24.249	77	18.4	11
1	36011034	1	51	0	1	157	1.57	59.4	24.2216	77	23.2	11
2	36081041	1	45	0	0	156	1.56	59	24.2439	77	18.5	10
2	36051849	1	46	0	0	155	1.55	63	26.2227	76	22	5
2	36081676	1	47	0	0	170	1.7	69.8	24.1522	76	12.2	8
2	36081088	1	47	0	0	159	1.59	61.3	24.2475	76	21.1	10
1	36021304	1	52	0	0	160	1.6	65	25.3906	75	24	4
2	36051132	1	45	1	1	157	1.57	68	27.5873	75	23.5	14
1	36021374	1	51	0	0	165	1.65	78	28.6501	75	22.9	6
1	36072410	1	47	0	0	144	1.44	53.7	25.897	74	31.7	8.5
2	36051699	1	52	1	1	160	1.6	63	24.6094	74	24	8.5
1	36033117	1	49	1	1	172	1.72	88	29.7458	74	7.4	5
1	36071288	1	52	1	1	155	1.55	58.9	24.5161	73	23.7	11
2	36051387	1	48	0	0	160	1.6	76	29.6875	73	25	6
2	36081341	1	54	0	1	157	1.57	80.3	32.5774	73	13.6	6
1	36071683	1	50	1	1	160	1.6	62	24.2187	72	42.1	15
1	36021255	1	52	1	0	165	1.65	68	24.977	72	24.9	3
2	36061698	1	52	1	1	172	1.72	86	29.0698	72	16.3	5
2	36051343	1	48	1	1	170	1.7	72	24.9135	71	19.3	4
1	36071473	1	53	0	0	160	1.6	71.8	28.0469	70	26.6	10
1	36033116	1	47	0	1	169	1.69	70	24.6546	70	7.4	3
1	36021353	1	53	0	0	162	1.62	68	25.9107	70	24.2	7.2
1	36071691	1	50	0	0	169	1.69	69	24.1588	70	20.2	10
2	36051521	1	47	1	1	160	1.6	71	27.7344	70	25	9
1	36071126	1	46	0	0	168	1.68	71.3	25.2021	69	21.5	11
2	36081576	1	47	1	1	175	1.75	74.5	24.3265	69	75.4	10
2	36081421	1	48	1	1	166	1.66	68.3	24.7859	69	25	11
1	36031092	1	48	0	0	158	1.58	62.5	25.0361	68	20.3	5
2	36051532	1	46	1	0	165	1.65	69	25.3444	67	30	13
2	36081633	1	51			159	1.59	64.3	25.4341	65	21.7	12
2	36061511	1	51	1	1	110	1.1	32	26.4463	63	28	6
2	36081031	1	46	0	1	153	1.53	84	35.8836	60
2	36081100	1	48	0	1	156	1.56	70.8	29.0927	60	23.4	17
2	36041165	1	57	0	0	171	1.71	105.4	36.0453	118	35.8	28
2	36081116	1	60	1	1	164	1.64	93.9	34.9123	114	34.1	28
2	36051109	1	62	1	0	160	1.6	73	28.5156	110	29	18
2	36051135	1	56	1	1	167	1.67	72.6	26.0318	109	25.4	13
1	36021019	1	61	1	0	170	1.7	86	29.8983	108	30.8	20
1	36071193	1	62	0	0	168	1.68	90.2	31.9586	108	32.9	23
2	36041534	1	55	1	0	163	1.63	93.9	35.516	108	32.2	28
1	36021059	1	59	1	0	161	1.61	69.2	26.5643	107	26.7	3
2	36081639	1	55	1	1	170	1.7	89.7	31.0381	107	38.5	20
2	36041233	1	59	0	0	165	1.65	90.5	33.2415	107	33	19
1	36011083	1	55	1	1	163	1.63	77.3	29.0941	106	30.1	18
2	36051216	1	64	0	1	171	1.71	82.3	28.1454	105	27	17
1	36011343	1	58	1	0	166	1.66	79.9	28.9955	104	30.9	17
1	36033041	1	63	1	1	171	1.71	88.7	30.3341	104	29.8	20
1	36011061	1	57	1	1	169	1.69	90.4	31.7266	104	29.4	21
2	36081637	1	56	1	1	170	1.7	86.7	30	104	29.4	19
1	36031088	1	61	0	0	163	1.63	83	31.3162	104	29.2	22
1	36011220	1	58	0	0	170	1.7	80.5	27.8547	103	28.7	16
1	36031130	1	58	1	0	165	1.65	83.1	30.5234	103	29.8	20
1	36023980	1	63	1	0	174	1.74	85.9	28.3723	103	28.6	17
2	36061749	1	58	0	0	164	1.64	82	30.4878	103	29	20
2	36041284	1	57	0	0	167	1.67	81.2	29.2906	103	26.2	18
1	36011110	1	64	1	1	168	1.68	87.6	31.223	103	31.5	22
1	36011514	1	58	0	0	172	1.72	90	30.4218	102	28	19
1	36033003	1	62	0	0	169	1.69	77.6	27.0418	102	28.9	15
1	36021086	1	55	1	1	181	1.81	80	24.4193	102	38.6	12
1	36011376	1	62	1	1	169	1.69	70.4	24.7661	102	25.4	15
1	36011434	1	64	0	0	176	1.76	84.3	27.3387	102	30.6	16
1	36023951	1	62	1	1	172	1.72	94	31.7739	102	26.3	9
1	36031277	1	59	0	0	163	1.63	83.2	31.3147	102	29.9	22
2	36041152	1	63	0	0	166	1.66	78.5	28.4189	102	29	18
2	36041038	1	62	0	1	168	1.68	86.8	30.608	102	28.5	21
1	36011304	1	64	0	0	168	1.68	79.5	28.1675	102	34.2	21
2	36041269	1	61	0	1	160	1.6	78.6	30.8959	102	28	21
1	36071229	1	58	0	1	167	1.67	74.8	26.8206	101	30.2	15
2	36081425	1	56	1	1	173	1.73	82.7	27.6321	101	27.2	16
2	36081615	1	56	0	0	178	1.78	81.1	25.5965	101	31.3	13.8
1	36021048	1	58	0	1	164	1.64	81.5	30.2281	101	26.5	19
1	36071144	1	57	1		162	1.62	73.5	28.0064	101	26.2	16
2	36081331	1	58	1	0	158	1.58	75.5	30.2436	101	34.7	12
2	36081780	1	62	1	0	158	1.58	75.5	30.2436	101	34.7	12
2	36081333	1	62	1	0	158	1.58	75.5	30.2436	101	34.7	12
2	36041604	1	60	0	1	162	1.62	77.3	29.4544	101	30.5	19
2	36041353	1	63	1	0	164	1.64	81.7	30.3763	101	32	21
1	36033105	1	58	1	1	169	1.69	78.5	27.485	100	24.5	15
2	36081285	1	61	0	1	151	1.51	63.3	27.7619	100	27.7	17
1	36034153	1	62	0	0	170	1.7	89.5	30.9689	100	31.3	21
1	36033325	1	61	0	0	164	1.64	80.8	30.0416	100	31.2	20
1	36023971	1	62	0	0	165	1.65	90	33.0579	100	33	3
1	36031148	1	60	0	0	160	1.6	72.3	28.2422	100	28.7	17
1	36033053	1	61	1	0	173	1.73	87.4	29.1687	100	30.6	18
2	36081441	1	58	0	0	165	1.65	77.1	28.3196	100	27.3	17
2	36041385	1	59	0	0	162	1.62	73.8	28.1207	100	26.9	17
1	36011650	1	63	0	1	165	1.65	77.1	28.4574	100	34.7	18
2	36041621	1	59	0	0	169	1.69	81.1	28.4627	100	31.1	17
1	36022689	1	61	0	0	160	1.6	68	26.5625	99	25.3	9
2	36051254	1	58	0	0	160	1.6	66.5	25.9766	99	22.2	14
2	36081556	1	56	0	0	173	1.73	83.4	27.8659	99	77.1	15
1	36011417	1	60	0	0	166	1.66	79.2	28.8805	99	30.3	18
2	36061117	1	55	0	1	168	1.68	82.8	29.5121	99	28.4	18
2	36041409	1	62	0	0	164	1.64	79.9	29.707	99	32.2	20
2	36041009	1	62	0	1	160	1.6	74.2	28.876	99	28.8	19
2	36051082	1	59	1	1	150	1.5	59.6	26.4889	99	20.9	11
2	36041151	1	64	1	1	166	1.66	83.3	30.2294	99	26.8	19
2	36061048	1	58	1	1	167	1.67	77.8	27.8963	98	33.3	17
1	36071380	1	61	0	0	155	1.55	63.1	26.2643	98	29.4	15
1	36071176	1	56	1	0	166	1.66	75.9	27.5439	98	30	16
1	36031336	1	55	1	0	163	1.63	70.5	26.5347	98	25.1	4
1	36011037	1	62	1	1	165	1.65	71.8	26.5334	98	31.5	15
2	36061095	1	63	0	0	168	1.68	76.2	26.9341	98	31.7	16
2	36041140	1	64	0	0	164	1.64	73	27.2745	98	29.6	16
2	36081489	1	58	1	1	164	1.64	70.5	26.2121	98	31.2	14
1	36071334	1	56			161	1.61	74.6	28.7798	98	30.8	24
1	36011089	1	57	0	1	157	1.57	73.5	29.8187	98	30.8	19
1	36011056	1	59	1	1	166	1.66	87.6	31.7898	98	29.3	22
1	36011185	1	63	1	0	165	1.65	75.2	27.7561	98	30	17
1	36031107	1	59	1	0	175	1.75	78.5	25.6913	98	28.1	13
1	36033333	1	58	1	1	170	1.7	77.1	26.6155	98	27.7	14
1	36011099	1	61	1	1	171	1.71	78.2	26.7433	97	28	15
1	36033088	1	61	0	0	165	1.65	71.7	26.4964	97	29.3	15
1	36023965	1	64	1	0	163	1.63	65	24.4646	97	24.4	1
1	36071375	1	58	0	0	167	1.67	77.1	27.6453	97	27.4	16
2	36051215	1	59	0	0	157	1.57	67.1	27.2222	97	30.1	16
2	36041141	1	63	0	0	175	1.75	82.2	26.8408	97	27	15
1	36031207	1	63	1	1	157	1.57	68.6	28.0089	97	27.3	11
2	36041519	1	57	0	0	161	1.61	75.8	29.2427	97	32.8	18
2	36041518	1	61	1	1	166	1.66	77.4	28.0883	97	27.7	17
2	36041527	1	61	0	1	164	1.64	77	28.6288	97	29.1	16
1	36011097	1	61	1	1	166	1.66	77.9	28.2697	97	31.3	17
2	36041570	1	61	1	0	170	1.7	74	25.7265	97	28.5	13
1	36021119	1	62	1	0	164	1.64	71.2	26.537	96	30.5	15
1	36011513	1	62	0	0	161	1.61	77.8	30.089	96	30	20
1	36011378	1	63	1	0	177	1.77	91.4	29.1742	96	31.1	20
2	36041536	1	59	0	0	173	1.73	81.9	27.3016	96	31.2	15
1	36033012	1	63	1	0	173	1.73	79.1	26.5827	96	26.1	15
1	36011064	1	55	1	1	160	1.6	71.6	27.9687	96	27.9	16
1	36011418	1	62	0	0	175	1.75	82.2	26.8408	96	29.7	15
2	36081843	1	61	1	1	164	1.64	70.5	26.2121	96	23.6	14
2	36081498	1	57	1	0	155	1.55	67	27.9959	96	25.1	18
2	36081398	1	57	1	0	163	1.63	67.9	25.5561	96	74.7	13
2	36081098	1	56	1	1	162	1.62	71.3	27.1681	96	21.8	15
2	36041451	1	61	0	0	163	1.63	73.5	27.6638	96	29.7	17
1	36071441	1	56	1	1	152	1.52	64.7	28.0038	96	28.6	17
1	36071456	1	57	0	0	137	1.37	54.8	29.1971	96	30.6	21
1	36033102	1	56	0	1	160	1.6	76.9	30.0391	96	26.6	19
2	36061672	1	63	0	1	164	1.64	78.4	29.0783	96	29.3	19
1	36033014	1	63	0	0	171	1.71	74.6	25.5121	96	26.4	13
1	36011263	1	64	1	1	174	1.74	80.3	26.4011	96	27.5	15
1	36011554	1	62	0	0	177	1.77	83.6	26.6845	96	28.4	15
1	36021037	1	58	0	0	163	1.63	72.9	27.5732	95	27.7	16
1	36011307	1	64	0	1	165	1.65	70.8	26.1321	95	29.6	14
1	36071388	1	61	1	0	160	1.6	67.3	26.2891	95	28.8	15
1	36071573	1	64	1	1	161	1.61	67.2	25.9249	95	29.7	12
1	36011062	1	58	1	1	169	1.69	77.8	27.3693	95	23.4	15
2	36061725	1	55	0	0	174	1.74	77.2	25.4987	95	26.4	12
1	36033091	1	62	0	1	164	1.64	76.2	28.5049	95	30.2	18
1	36011539	1	62	1	1	168	1.68	79.4	28.0652	95	30.7	17
1	36021261	1	61	0	1	167	1.67	85	30.478	95	25	8
1	36021329	1	60	0	0	162	1.62	64.4	24.4785	95	29.2	13
1	36011098	1	61	0	1	175	1.75	80.8	26.2635	95	28.9	14
1	36011501	1	57	0	1	168	1.68	79.4	28.1992	95	27.5	16
1	36011558	1	62	0	0	162	1.62	72.8	27.8083	95	29.6	7
2	36061320	1	58	1	0	163	1.63	70.3	26.3946	95	26.8	14
2	36051062	1	62	0	0	165	1.65	79	29.0174	95	28.5	19
2	36061009	1	59	1	0	159	1.59	69.1	27.2641	94	23.2	15
1	36011178	1	58	1	1	160	1.6	69.9	27.3047	94	28.1	16
2	36041025	1	56	1	1	169	1.69	74.5	26.1774	94	24.7	13
1	36011043	1	62	0	0	168	1.68	79.4	28.3003	94	29.5	17
1	36033284	1	56	0	0	170	1.7	70.8	24.4983	94	25.5	11
1	36071503	1	58	1	1	155	1.55	63.8	26.5557	94	28.4	15
1	36031195	1	62	0	1	165	1.65	70	25.8368	94	24	14
1	36071366	1	56	0	0	161	1.61	68.1	26.2721	94	26.5	14
2	36061443	1	55	1	1	170	1.7	74.2	25.5543	94	24.3	17
2	36081389	1	61	0	0	164	1.64	67.5	25.0967	94	7.5	7
2	36051388	1	64	1	1	167	1.67	76.1	27.3522	94	28.1	16
2	36081422	1	62	1	0	165	1.65	71.6	26.2994	94	78.3	15
1	36033108	1	60	0	1	162	1.62	75.8	28.8116	94	30.3	18
2	36041262	1	57	1	1	162	1.62	74.7	28.4636	94	41.9	19
1	36011171	1	64	0	1	170	1.7	76.1	26.2703	94	32	5
1	36011187	1	63	1	1	161	1.61	70.5	27.198	94	27	16
2	36041547	1	59	0	0	162	1.62	68.2	26.0834	94	27.3	14
1	36011269	1	55	1	1	168	1.68	79.1	28.0258	94	31.2	16
1	36021023	1	59	1	1	156	1.56	69.6	28.5264	94	28.3	18
1	36011308	1	59	0	1	169	1.69	73.8	25.8394	93	25.5	13
1	36033031	1	56	1	1	174	1.74	79.9	26.2696	93	24.2	13
2	36041635	1	57	1	1	172	1.72	74.7	25.309	93	26.4	13
2	36041597	1	59	0	1	166	1.66	77.7	28.1632	93	28.5	17
1	36011177	1	60	1	0	170	1.7	77.3	26.8105	93	31	15
2	36041008	1	61	1	1	170	1.7	74.2	25.7353	93	27.4	13
1	36033087	1	61	0	1	151	1.51	60	26.3146	93	26.6	15
1	36011630	1	56	1	1	173	1.73	76.2	25.4603	93	27.4	12
1	36011057	1	62	1	1	167	1.67	74.2	26.6055	93	31.4	15
1	36033134	1	64	1	0	166	1.66	76.3	27.6891	93	27.1	16
2	36041143	1	61	1	1	162	1.62	69.3	26.5698	93	25.6	15
2	36061049	1	59	0	1	176	1.76	76	24.6751	93	24.6	11
2	36041395	1	58	0	0	161	1.61	66.8	25.8348	93	27.4	14
2	36081547	1	62	1	1	172	1.72	78.3	26.467	93	25	14
2	36081527	1	57	0		169	1.69	72.4	25.3493	93	33.2	13
2	36081570	1	61	1		164	1.64	67.8	25.2082	93	23.9	11
1	36071682	1	57	0	0	152	1.52	66	28.5665	93	28.5	18
2	36041010	1	64	0	0	157	1.57	72	29.3971	93	32.2	20
2	36046962	1	63	0	0	156	1.56	69.7	28.6407	93	26.3	18
1	36021861	1	58	1	1	179	1.79	82.8	25.7268	93	23.7	12
2	36041162	1	62	1	1	171	1.71	70.7	24.1784	93	22.3	11
1	36033047	1	61	1	0	152	1.52	63.6	27.6732	93	29.7	16
1	36031086	1	55	0	1	153	1.53	63.9	27.2972	93	26.8	15
1	36021428	1	61	0	0	164	1.64	70.5	26.2761	93	27.9	14
1	36011419	1	57	0	0	166	1.66	68.6	25.0152	92	22.8	12
1	36011500	1	56	1	1	157	1.57	66.6	27.1576	92	28.3	15
1	36011398	1	62	0	0	168	1.68	76.6	27.14	92	28.1	15
2	36041582	1	58	0	1	165	1.65	74.4	27.4608	92	27.7	16
2	36041251	1	62	0	0	169	1.69	73.2	25.7817	92	26.3
1	36031097	1	59	0	0	166	1.66	75.9	27.5439	92	24.5	16
1	36011114	1	61	0	1	164	1.64	73.5	27.3275	92	29.4	16
1	36033330	1	55	0	0	157	1.57	65.8	26.8656	92	28.2	15
1	36023947	1	57	1	0	171	1.71	81	27.7008	92	26.2	7.1
1	36033090	1	63	0	1	166	1.66	74.4	26.9346	92	26.9	15
1	36071323	1	64	0	1	155	1.55	62.3	25.9313	92	30.1	14
1	36031020	1	62	1	1	163	1.63	68.2	25.669	92	28.9	14
2	36045998	1	59	1	1	156	1.56	62.8	25.7394	92	29.1	14
2	36041555	1	59	0	0	175	1.75	73.6	24.0877	92	28.6	14
2	36081427	1	61	1	0	168	1.68	75	26.5731	92	25.6	15
2	36061070	1	57	0	1	157	1.57	64.5	26.1008	92	29.5	14
2	36081146	1	56	0	1	164	1.64	70.1	26.0634	92	25.7	14
2	36081833	1	59	1	0	171	1.71	76.9	26.2987	92	25.2	14
2	36081325	1	61	1	1	147	1.47	63.4	29.3396	92	29.6	20
1	36011485	1	59	0	0	169	1.69	75.3	26.3023	92	32.1	14
1	36011661	1	63	0	1	180	1.8	78.9	24.4061	92	28.7	12
1	36021096	1	55	1	1	157	1.57	67.3	27.3033	92	25.6	15
1	36021109	1	57	0	1	160	1.6	69.2	27.0312	92	24	15
1	36033064	1	61	0	0	169	1.69	68.7	24.0538	92	21.7	11
1	36033283	1	57	0	0	158	1.58	66.5	26.6384	92	26.4	15
1	36011659	1	57	1	1	160	1.6	64.5	25.1953	92	32.9	13
1	36031106	1	64	0	1	161	1.61	66.5	25.7187	92	31.7
2	36041445	1	60	0	1	163	1.63	82.2	30.8247	92	31.7	19
1	36011655	1	58	1		174	1.74	79.2	26.0395	91	25.4	13
1	36021045	1	59	1	0	159	1.59	67.8	26.8862	91	27.3	15
1	36011195	1	59	0	1	170	1.7	70	24.2215	91	29	11
2	36041185	1	57	1	1	164	1.64	71	26.5272	91	29.8	15
1	36021010	1	60	1	1	153	1.53	68.3	29.1768	91	26.2	19
1	36011284	1	56	0	0	161	1.61	73.5	28.2851	91	30.5	17
1	36012614	1	60	0	0	152	1.52	68	29.4321	91	38.9	14
1	36011564	1	56	0	0	166	1.66	76.6	27.865	91	34.2	22
1	36011124	1	61	0	0	166	1.66	74.5	26.906	91	26.8	15
2	36051245	1	57	0	0	168	1.68	77.1	27.3172	91	24.1	15
1	36071349	1	56	0	1	166	1.66	71.7	25.8948	91	24	13
1	36031084	1	63	1	1	164	1.64	69.5	25.8403	91	28.6	15
1	36011643	1	61	0	1	163	1.63	72.9	27.5732	91	28.9	16
1	36033100	1	62	0	1	168	1.68	71	25.1559	91	28.5	13
1	36011340	1	62	0	1	170	1.7	78.3	27.1573	91	27.9	16
2	36081383	1	58	1	0	163	1.63	68.4	25.7443	91	23.6	13
2	36061341	1	62	0	1	159	1.59	60.4	24.0424	91	22.3	11
2	36051218	1	58	1	1	165	1.65	68	24.977	91	29.3	13
2	36081465	1	56	1	0	163	1.63	67	25.2174	91	25	12
2	36081318	1	62	1	1	165	1.65	69.1	25.3811	91	20.9	13
2	36081552	1	63	1	1	168	1.68	72.3	25.6165	91	24.5	13
2	36041607	1	58	1	1	165	1.65	75.6	27.7686	91	28.2	19
1	36012903	1	59	0	0	156	1.56	73	30.1899	91	38.1	14
1	36011450	1	64	0	0	170	1.7	74	25.6055	91	28.9	15
1	36011150	1	56	1	1	158	1.58	71.4	28.5289	91	25.9	7
1	36021092	1	57	1	1	162	1.62	70.4	26.8915	91	25	15
1	36021100	1	61	1	0	167	1.67	70	25.0395	91
2	36041123	1	64	0	1	168	1.68	72.1	25.5153	91	29.3	14
2	36041380	1	64	0	1	156	1.56	64.3	26.4218	91	29.2	16
1	36021102	1	60	1	1	161	1.61	63.2	24.3818	90	24.6	9
1	36011368	1	63	0	0	176	1.76	78.3	25.2489	90	25.2	12
1	36021113	1	61	1	0	163	1.63	71.1	26.7605	90	25.4	15
2	36061321	1	63	1	0	161	1.61	65.8	25.3219	90	30.1	14
1	36071389	1	62	0	1	156	1.56	61	25.0657	90	29.9	13
1	36011073	1	62	1	1	163	1.63	68.5	25.7819	90	30.2	14
1	36071668	1	61	1	1	163	1.63	64.7	24.3517	90	26.2	12
1	36071520	1	64		1	153	1.53	56.8	24.2642	90	27.2	12
1	36021306	1	55	1	1	170	1.7	70	24.2215	90	25.2	7.2
1	36033257	1	59	0	0	157	1.57	65.7	26.5864	90	28.7	15
1	36033095	1	57	0	0	166	1.66	71.9	25.967	90	28.8	14
2	36081130	1	61	1	1	156	1.56	63.3	26.0108	90	25.8	14
2	36081607	1	64	1	0	164	1.64	73.8	27.439	90	27.8	17
2	36081295	1	60	0	0	167	1.67	68	24.3824	90	26.2	12
2	36041323	1	62	0	0	165	1.65	67.3	24.7199	90	22.4	12
2	36081271	1	57	0	1	160	1.6	62.7	24.4922	90	25.7	12
2	36081291	1	61	0	0	158	1.58	64.3	25.7571	90	5.4	14
2	36081302	1	55	0	1	167	1.67	71.1	25.4939	90	74.4	12
2	36051236	1	56	0	1	157	1.57	62.3	25.2749	90	22.4	12
2	36051096	1	62	1	1	173	1.73	76.3	25.4937	90	25.6	17
2	36051160	1	55	1	1	155	1.55	65.6	27.3049	90	28.3	16
2	36041377	1	58	1	0	160	1.6	65.2	25.4687	90	23.6	13
2	36061068	1	57	0	1	156	1.56	65.6	26.956	90	23.6	15
2	36051262	1	58	1	1	160	1.6	67.1	26.2109	90	28.9	14
2	36051210	1	63	0	1	174	1.74	73.6	24.3097	90	23	11
2	36041397	1	57	0	1	168	1.68	81.1	28.6321	90	26.1	18
1	36021085	1	56	0	0	160	1.6	67.8	26.4844	90	27.7	14
2	36061258	1	57	1	0	166	1.66	67.4	24.4593	90	19.6	11
1	36021122	1	60	1	1	162	1.62	67.3	25.644	90	22.7	13
2	36041585	1	62	1	0	165	1.65	73.7	27.2024	90	28.2	16
1	36011587	1	59	0	0	160	1.6	66.1	25.9174	90	28.8	14
1	36031070	1	59	1	0	152	1.52	63.8	27.6143	90	24.9	16
1	36036991	1	60	1	0	163	1.63	68.1	25.6944	90	25.9	14
2	36061303	1	57	1	1	164	1.64	65.3	24.2196	90	26.4	11
2	36041182	1	55	1	1	168	1.68	68.2	24.1638	90	19.3	10
2	36041515	1	58	1	1	161	1.61	86.6	33.4092	90	25	14
1	36011445	1	62	0	0	167	1.67	75.1	26.9928	89	28.1	15
1	36011264	1	59	0	1	174	1.74	79	25.9737	89	27.2	13
1	36011211	1	58	1	1	162	1.62	65.3	24.7595	89	29.5	12
1	36011628	1	57	1	0	168	1.68	70.3	25.0269	89	25.1	12
2	36051260	1	60	0	1	154	1.54	65.8	27.745	89	28.8	17
1	36074050	1	55	0	0	146	1.46	55.8	26.1775	89	33.4	9
1	36033291	1	61	0	1	152	1.52	59.6	25.7964	89	29.2	14
1	36033300	1	57	1	0	174	1.74	74.4	24.5739	89	23.1	11
1	36071116	1	63	0	0	158	1.58	60.7	24.315	89	24.8	12
1	36031139	1	62	1	1	160	1.6	65.7	25.6641	89	24.4	14
1	36011310	1	63	1	1	159	1.59	68.1	26.8696	89	30.1	16
1	36023961	1	62	1	0	163	1.63	72	27.0993	89	24	5
1	36011527	1	58	0	0	159	1.59	69.1	27.3328	89	26.1	15
2	36041230	1	61	1	0	157	1.57	61.8	25.2325	89	25.4	13
2	36051314	1	61	1	1	160	1.6	61.8	24.1406	89	19.7	11
2	36081559	1	63	0	1	173	1.73	74.6	24.9257	89	25.4	12
2	36041261	1	56	0	0	166	1.66	67.1	24.4978	89	30.6	12
2	36081299	1	62	1	1	101	1.01	62.9	61.6606	89	19	11
2	36081103	1	55	0	1	157	1.57	71.9	29.1695	89	26	18
2	36081518	1	61	0	1	163	1.63	75.4	28.3789	89	28.2	7
1	36011657	1	64	0	0	172	1.72	74.6	25.2163	89	26.9	13
2	36061067	1	56	0	1	163	1.63	75.9	28.5671	89	22.1	16
1	36011189	1	57		1	164	1.64	75.7	28.2142	89	30.1	17
1	36011164	1	63	0	0	166	1.66	72.7	26.3826	89	27.1	15
1	36011453	1	61	1	1	158	1.58	65.3	26.0257	89	34.7	15
2	36041624	1	59	0	1	166	1.66	71.3	26.0312	89	21.7	14
1	36011153	1	61	1	1	169	1.69	69.4	24.2989	88	27.3	11
1	36031188	1	59	0	1	165	1.65	72	26.575	88	24.7	14
2	36041133	1	61	1	1	169	1.69	73.3	25.6644	88	24.2	13
1	36033009	1	60	0	0	170	1.7	73.4	25.3681	88	24.2	13
1	36071551	1	63	0	0	161	1.61	64	24.6904	88	26.7	9
1	36071525	1	55	1	0	164	1.64	64.9	24.13	88	28.8	10
1	36071403	1	62	1	0	155	1.55	60.2	25.0572	88	26.7	13
1	36011077	1	62	1	1	169	1.69	78.4	27.6132	88	24.6	16
1	36031561	1	62	0	0	162	1.62	65	24.7676	88	23.6	6
1	36033211	1	61	0	1	164	1.64	67.4	25.0595	88	26.1	13
1	36031563	1	64	0	1	164	1.64	67	24.9108	88	24.3
2	36041398	1	64	1	1	160	1.6	62.7	24.4922	88	30.2	13
2	36061453	1	60	1	0	163	1.63	68.1	25.5686	88	26.3	17
2	36081454	1	55	1	1	157	1.57	62.9	25.5183	88	23.8	13
2	36081185	1	59	0	1	166	1.66	70.9	25.7294	88	25.9	13
2	36081526	1	58	0	1	168	1.68	69.1	24.4827	88	24.4	11
2	36081630	1	56	0	1	163	1.63	66.5	25.0292	88	17.7	12
1	36033066	1	59	1	0	169	1.69	72	25.2092	88	26.2	12
1	36023993	1	55	1	0	165	1.65	67.1	24.7063	88	27.3	12
1	36011212	1	58	0	1	175	1.75	74.2	24.1733	88	23.9	10
1	36021060	1	55	0	1	159	1.59	61.5	24.2655	88	23.8	11
2	36041195	1	62	0	1	164	1.64	70	26.0898	88	30	15
1	36011493	1	64	1	0	161	1.61	68.8	26.4764	88	27.7	15
1	36021074	1	59	1	1	167	1.67	69.8	25.0278	87	24.8	12
1	36031094	1	60	1	0	160	1.6	63.7	25.0391	87	22.2	12
1	36021685	1	60	1	1	165	1.65	65.5	24.0588	87	24.6	11
1	36072219	1	64	0	0	147	1.47	52.7	24.388	87	40.1	9
1	36021351	1	60	0	0	160	1.6	66	25.7812	87	25.1	7
2	36041556	1	63	1	1	157	1.57	59.9	24.3012	87	24	12
2	36051419	1	63	1	1	175	1.75	74	24.1633	87	40	7
2	36051402	1	55	1	1	170	1.7	75	25.9516	87	25	5
2	36051380	1	55	0	0	165	1.65	69	25.3444	87	34.1	12
2	36041512	1	60	1	1	171	1.71	71.9	24.5888	87	23.1	12
2	36041520	1	60	1	0	161	1.61	64.4	24.7831	87	28.4	14
2	36041161	1	63	1	1	167	1.67	68	24.3824	87	25	13
1	36031232	1	63	0	1	156	1.56	61.6	25.3123	87	23	13
2	36041567	1	62	0	1	165	1.65	70.1	25.8737	86	25.2	14
1	36033062	1	57	0	1	156	1.56	60.8	25.1122	86	24.3	12
1	36072473	1	57	0	0	144	1.44	51.2	24.6914	86	35.6	8
1	36011228	1	62	0	1	165	1.65	67.1	24.7664	86	26.5	12
1	36071660	1	60	0	0	161	1.61	63.9	24.6518	86	28.4	12
1	36070660	1	60	0	0	161	1.61	63.9	24.6518	86	28.4	12
1	36031029	1	61	1	1	161	1.61	64.9	25.0376	86	25.4	3
1	36071491	1	59	0	0	156	1.56	65.8	27.0381	86	27.9	15
1	36033299	1	63	1	0	166	1.66	70.1	25.4391	86	20.2	13
2	36081635	1	63	0	0	165	1.65	67.8	24.9036	86	23.9	12
2	36051407	1	57	0	0	170	1.7	72	24.9135	86	37	9
2	36081121	1	57	1	0	152	1.52	57.7	24.974	86	24.1	13
2	36061256	1	57	0	1	165	1.65	65.8	24.169	86	22.9	11
2	36041147	1	62	1	1	156	1.56	61	25.0657	86	16.9	12
2	36081691	1	55	0	0	161	1.61	62.6	24.1503	86	20	11
2	36081036	1	55	1	1	163	1.63	68.5	25.7819	86	23.9	13
1	36023988	1	59	1	0	156	1.56	70	28.764	86	28.7	7
2	36051057	1	56	0	0	165	1.65	88	32.3232	86	28.8	14
2	36051154	1	61	0	1	156	1.56	69.5	28.5585	86	23.7	10
2	36041532	1	61	1	1	166	1.66	70.4	25.6096	86	29	14
2	36041630	1	56	0	0	163	1.63	67.5	25.4055	86	25.8	15
1	36011465	1	62	0	1	162	1.62	65.5	24.8353	86	25.3	12
1	36011027	1	56	0	1	171	1.71	71.5	24.3949	85	21.2	11
1	36011557	1	62	0	1	164	1.64	79	29.4442	85	27.3	13
1	36071599	1	64	1	0	155	1.55	62	25.8065	85	26
1	36023994	1	61	0	1	168	1.68	68	24.093	85	24	3
2	36081431	1	62	1	1	152	1.52	62.2	26.9217	85	25.5	15
2	36081035	1	57	0	1	157	1.57	66	26.7759	85	23.4	15
2	36041571	1	58	0	0	165	1.65	71.2	26.2797	85	26.1	14
2	36081288	1	55	1	1	159	1.59	60.8	24.0497	85	17.5	10
1	36021330	1	58	1	0	171	1.71	71.1	24.4293	85	22.4	12
1	36011518	1	58	1	1	168	1.68	68.3	24.1417	85	31	11
1	36011257	1	62	1	1	163	1.63	68	25.5937	84	27.5	14
1	36011111	1	61	1	1	166	1.66	68.1	24.7133	84	26.6	12
1	36031192	1	60	0	1	168	1.68	67.9	24.0575	84	21.8	11
1	36011120	1	57	0	0	148	1.48	56.1	25.6118	84	29.2	13
1	36071708	1	57	0	0	164	1.64	70	26.0262	84	23.8	17
1	36071656	1	59	0	0	164	1.64	65.4	24.3159	84	19.6	11
1	36071072	1	59	1	0	156	1.56	58.7	24.1206	84	20.8	11
2	36051534	1	57	1	1	158	1.58	64	25.6369	84	30	12
2	36051620	1	63	0	1	171	1.71	74	25.3069	84	29	12
2	36081674	1	61	1	0	157	1.57	59.8	24.2606	84	27.2	13
1	36011572	1	56	0	0	160	1.6	66.5	25.9766	84	27.3	3
2	36041626	1	62	0	0	159	1.59	62.2	24.6035	84	28.2	12
1	36011629	1	63	0	0	157	1.57	66	26.9129	84	22.8	15
2	36041126	1	61	1	1	156	1.56	60.7	25.0387	84	24.9	13
1	36033077	1	55	0	1	164	1.64	66.9	24.8736	84	22	12
1	36011233	1	61	0	0	164	1.64	80.7	29.8586	83	29.9	20
1	36071186	1	56	0	0	164	1.64	65.3	24.2787	83	25.8	11
1	36021241	1	64	1	1	176	1.76	76	24.5351	83	24.5	5
1	36011404	1	61	0	1	167	1.67	68	24.4409	83	24.4	11
1	36011156	1	58	0	1	159	1.59	64.8	25.6319	83	26.7	13
1	36071592	1	61	0	0	148	1.48	55.4	25.2922	83	33.9	8
2	36061193	1	62	1	0	154	1.54	58.6	24.645	83	19.9	10
2	36051347	1	59	1	0	170	1.7	70	24.2215	83	24	8
2	36041587	1	55	0	0	161	1.61	66.6	25.8216	83	26.2	5
2	36081045	1	59	0	1	169	1.69	70.9	24.8241	83	22.7	12
2	36061417	1	60	0	1	120	1.2	62	42.9839	83	20.9	11
1	36018169	1	64	0	0	168	1.68	69.6	24.5429	82	28.9	12
1	36011169	1	64	0	0	168	1.68	69.6	24.5429	82	28.9	12
1	36011017	1	63	1	1	162	1.62	64.8	24.6914	82	24.4	12
1	36079998	1	60	0	0	152	1.52	60	25.9695	82	26.5	13
1	36021232	1	55	0	0	164	1.64	70	26.0262	82	25.6	6.5
2	36061331	1	62	0	0	156	1.56	62.2	25.5588	82	8.8	4
2	36051224	1	57	0	0	157	1.57	61.3	24.8692	82	24.2	12
2	36081182	1	62	1	0	155	1.55	59.2	24.641	82	74.5	14
2	36061213	1	61	1	0	164	1.64	64.8	24.0928	82	21.6	11
2	36081651	1	56	0	0	157	1.57	61	24.7475	82	20.2	11
1	36031235	1	62	0	0	160	1.6	72.5	28.3203	82	27.4	17
1	36021546	1	64	1	0	143	1.43	58	28.3632	82	28	6
1	36011538	1	64	1	0	165	1.65	69.7	25.6015	82	29.2	14
1	36011245	1	64	1	0	163	1.63	64.1	24.0668	81	25.7	11
1	36011191	1	63	1	0	163	1.63	71.4	26.8076	81	25.9	15
1	36011663	1	60	1	0	161	1.61	63.8	24.4914	81	32.5	12
2	36061301	1	55	0	0	153	1.53	56.6	24.1156	81	24.4	11
1	36071497	1	63	0	0	153	1.53	56.3	24.0506	81	23.5	11
1	36011032	1	55	0	1	166	1.66	71.5	25.9472	81	25.1	13
1	36071601	1	57	0	0	156	1.56	59.1	24.285	81	23.8	11
1	36071650	1	59	0	0	156	1.56	59.9	24.6137	81	21.2	12
1	36032153	1	64	0	0	141	1.41	50.2	25.2502	81	38.9	9
2	36051735	1	59	1	0	172	1.72	72	24.3375	81	28.9	7
2	36041538	1	59	1	1	166	1.66	67.8	24.4863	81	27.2	12
2	36051274	1	64	1	0	157	1.57	63.7	25.8428	81	23.6	14
1	36011155	1	64	1	0	165	1.65	71.5	26.3904	81	27	15
1	36011313	1	61	1	0	161	1.61	66.1	25.4373	80	29.3	14
2	36041229	1	59	0	0	152	1.52	58.1	25.0153	80	20.5	12
1	36031120	1	57	0	0	153	1.53	58.8	25.2504	80	22.1	13
1	36021348	1	63	0	0	175	1.75	75	24.4898	80	23.2	7.1
1	36071719	1	60	1	1	150	1.5	55.2	24.5333	80	28.7	13
1	36071783	1	60	0	0	160	1.6	65	25.3906	80	23	6
1	36031043	1	61	0	0	167	1.67	68.6	24.5975	80	21	11
2	36051818	1	58	1	1	170	1.7	70	24.2215	80	30	12
2	36051377	1	64	0	1	160	1.6	65	25.3906	80	27	13
2	36081520	1	56	0	0	160	1.6	63.1	24.6484	80	72.9	12
2	36051512	1	57	1	0	170	1.7	75	25.9516	80	23	6
2	36041609	1	64	1	1	153	1.53	56.2	24.0079	80	24.9	6
2	36051162	1	57	1	1	157	1.57	61.2	24.8286	80	22.3	12.6
2	36061540	1	56	1	0	164	1.64	66.6	24.7018	80	19.5	11
1	36031269	1	64	1	0	157	1.57	60	24.3418	79	18.4	11
1	36071722	1	60	1	1	160	1.6	61.6	24.0625	79	20.7	11
2	36051280	1	62	1	1	163	1.63	67.3	25.3303	79	22.4	12
2	36081678	1	64	0	0	157	1.57	59.3	24.0578	79	16.3	8
1	36011617	1	58	1	1	161	1.61	65.9	25.4234	79	28.3	13
2	36051433	1	56	1	1	170	1.7	70	24.2215	78	26.3	6.4
2	36062762	1	55	0	1	151	1.51	59	25.8761	78	21	11
1	36011060	1	60	0	0	154	1.54	61.1	25.8302	78	28.5	14
1	36071204	1	61	1	1	152	1.52	55.3	24.0935	76	23.5	9
1	36071724	1	60	0	1	165	1.65	69	25.3444	76	25.4	13
1	36021257	1	59	1	0	166	1.66	68	24.677	75	24.3	7.2
2	36081646	1	58	0	0	170	1.7	74.2	25.6747	75	26.5	13
1	36021260	1	62	1	0	163	1.63	75	28.2284	75	25	3
1	36021056	1	63	1	1	156	1.56	59.3	24.4298	74	25.8	12
2	36081371	1	57	1	0	158	1.58	78	31.245	74	16.4	5
1	36071714	1	58	0	0	142	1.42	49	24.3007	72	24.9	9
2	36051253	1	64	0	1	153	1.53	56.2	24.0079	72	25.2	12
1	36021623	1	64	0	0	155	1.55	61	25.3902	71	38.1	13
1	36071556	1	57	1	1	160	1.6	64	25	71	23	12
1	36071769	1	58	1	0	154	1.54	57.8	24.3717	71	29.2	12
1	36071614	1	64	1	1	168	1.68	68	24.093	70	20.5	10
2	36051669	1	60	0	0	160	1.6	74	28.9062	70	30	6
2	36061463	1	58	0	0	187	1.87	90	25.6273	68	18.6	3
2	36045999	1	64	0	0	166	1.66	71.9	26.0296	60	25	14
1	36021409	1	63	0	0	153	1.53	59	25.204	58	23.4	9
2	36041178	1	73	1	1	161	1.61	89.6	34.4381	126	28.9	13
2	36041631	1	66	0	0	161	1.61	83.6	32.1719	115	34.3	24
1	36071248	1	65	1	1	156	1.56	83.5	34.3113	113	29.2	26
1	36011609	1	71	1	0	169	1.69	87.5	30.6362	110	33.4	20
2	36041311	1	74	1	0	156	1.56	75.4	30.9829	110	34.9	24
2	36041154	1	67	0	0	162	1.62	80	30.4832	110	29.5	22
2	36041326	1	66	0	1	170	1.7	82.4	28.5121	107	32.5	19
2	36041196	1	69	0	0	168	1.68	82.5	29.2304	107	30.2	20
1	36011444	1	70	1	0	164	1.64	69.4	25.6777	104	34.9	9
1	36011239	1	68	0	0	178	1.78	84.9	26.9167	104	32.6	16
1	36033099	1	73	0	1	158	1.58	70.9	28.4729	103	42.2	20
1	36011074	1	72	0	0	162	1.62	76.2	29.0352	103	31.4	20
1	36011194	1	66	0	0	166	1.66	80.3	29.1407	102	30.7	19
1	36031305	1	66	0	0	162	1.62	72.5	27.6254	102	23.9	17
1	36011386	1	66	0	1	167	1.67	86.9	31.0847	102	29.8	22
2	36041109	1	66	0	0	166	1.66	78.5	28.4189	102	29	18
2	36041117	1	70	0	0	166	1.66	78.5	28.4189	102	29	18
1	36011567	1	69	0	1	166	1.66	85.2	30.9935	101	32.6	23
1	36011054	1	73	0	1	156	1.56	77.2	31.7226	101	32.6	25
2	36081335	1	71	1	0	158	1.58	75.5	30.2436	101	34.7	12
2	36041293	1	65	0	0	170	1.7	85.5	29.5848	101	31.4	20
2	36041325	1	73	1	1	162	1.62	76.8	29.2638	101	32.1	21
1	36021063	1	66	1	0	166	1.66	76.4	27.7254	100	31.1	17
1	36023969	1	71	0	0	165	1.65	80	29.3848	100	24.6	3.4
2	36051012	1	67	0	0	158	1.58	77	30.8444	100	22.6	10
2	36041136	1	65	0	0	158	1.58	79.8	31.966	100	34.4	17
1	36021093	1	67	0	1	153	1.53	63.3	27.1117	100	36.9	11
1	36033251	1	72	0	0	165	1.65	73.7	27.0707	100	29.8	17
1	36071302	1	66	0	0	168	1.68	76.6	27.14	99	27.8	10
2	36081134	1	67	0	0	163	1.63	72	27.0993	99	28.6	16
1	36071362	1	69	0	0	157	1.57	69.9	28.3581	99	31	19
1	36031061	1	65	0	1	165	1.65	81.8	30.0459	99	29.6	20
1	36021706	1	66	0	0	161	1.61	72.7	28.0468	99	29.5	17
1	36021030	1	71	0	1	159	1.59	65.1	25.7506	98	36.5	15
1	36071345	1	66	0	0	161	1.61	66.8	25.7706	98	29.3	14
1	36031215	1	69	0	1	160	1.6	72	28.125	98	40.7	19
1	36071430	1	72	0	0	153	1.53	66.8	28.536	98	31.6	20
1	36011129	1	67	1	1	169	1.69	70.9	24.7654	98	37.1	13
1	36011479	1	66	0	0	163	1.63	78.6	29.7291	98	31.8	21
1	36011131	1	65	1	1	164	1.64	68.3	25.3941	97	36.2	14
2	36041507	1	68	1	1	162	1.62	69	26.1624	97	34	16
1	36011244	1	65	1	0	162	1.62	73.7	27.9444	97	30.4	18
1	36071336	1	67	0	0	164	1.64	73	27.1416	97	29.7	18
1	36011324	1	66	0	0	167	1.67	73.4	26.2557	97	32.4	15
2	36081158	1	65	1	1	163	1.63	67.8	25.5185	97	22.1	13
1	36033208	1	71	0	0	165	1.65	76.6	28.1359	97	29.2	18
2	36051127	1	69	0	0	161	1.61	73.4	28.3168	97	29.6	19
1	36021307	1	69	1	1	167	1.67	75	26.8923	96	26.8	9
1	36011049	1	71	1	1	163	1.63	70	26.3465	96	32.6	16
1	36033204	1	74	0	0	158	1.58	63	25.3004	96	31	15
2	36041285	1	66	0	0	167	1.67	74.4	26.8376	96	28	16
2	36081122	1	72	0	1	156	1.56	64.6	26.545	96	30.7	17
2	36041372	1	72	0	0	162	1.62	68.7	26.1774	96	28.2	16
1	36071470	1	73	1	0	165	1.65	77.1	28.3196	96	33.3	29
1	36011480	1	66	0	1	158	1.58	72.1	28.8451	96	29.5	19
1	36011075	1	68	0	0	167	1.67	79.9	28.6493	96	27.4
1	36011315	1	73	0	0	164	1.64	80.2	29.8914	96	32.7	22
2	36051159	1	68	1	0	152	1.52	65.6	28.3934	96	31.2	19
1	36011491	1	73	0	1	163	1.63	73.4	27.6262	95	28.9	18
1	36011512	1	73	0	1	164	1.64	78.6	29.2951	95	29.7	19
1	36071423	1	66	1	0	177	1.77	80.3	25.6312	95	32.2	14
1	36071571	1	71	0	1	160	1.6	68.3	26.6797	95	23.4	16
1	36071306	1	70	0	0	161	1.61	67.1	25.8863	95	28.1	15
1	36011003	1	74	1	1	163	1.63	70.5	26.5347	95	29.7	16
1	36031227	1	65	0	0	159	1.59	64.4	25.4737	95	28.8	13
1	36011631	1	71	0	0	165	1.65	75.5	27.5979	95	31.4	18
2	36061345	1	74	1	1	161	1.61	65.6	25.2763	95	30.2	14
2	36041347	1	70	0	0	156	1.56	60.9	25.1858	95	29.1	14
2	36081319	1	71	0	0	158	1.58	64.4	25.7971	95	37.1	15
1	36071411	1	72	1	0	159	1.59	70.9	28.0448	95	36.1	12
1	36011140	1	74	1	0	165	1.65	78.9	28.9106	95	32.5	20
2	36061080	1	68	0	1	157	1.57	69.1	28.0336	95	29.5	18
2	36061450	1	71	0	1	155	1.55	64.1	26.5434	94	28.6	18
2	36061074	1	66	0	0	158	1.58	68.3	27.3594	94	26.8	17
1	36071315	1	71	0	0	168	1.68	69.1	24.4827	94	30.5	13
1	36071464	1	71	0	0	160	1.6	66.4	25.9375	94	27.2	15
1	36021646	1	70	1	1	163	1.63	64	24.0882	94	26	9
1	36031028	1	65	0	1	156	1.56	66.3	27.2436	94	23.6	16
2	36041400	1	65	0	1	159	1.59	64.8	25.5354	94	27.3	14
2	36051344	1	73	1	1	170	1.7	70	24.2215	94	24	10
1	36031002	1	71	1	1	158	1.58	70.7	28.3208	94	27.7	19
2	36051079	1	70	0	1	158	1.58	65.9	26.5659	94	35	10
1	36011424	1	72	1	0	161	1.61	72.5	27.8311	94	31.9
1	36033022	1	71	0	1	153	1.53	63.6	27.169	94	27.4	17
1	36031039	1	65	0	1	163	1.63	67.7	25.4808	94	28.4	14
2	36061411	1	69	1	1	160	1.6	67.5	26.3672	93	28.8	16
2	36041132	1	65	0	0	166	1.66	70.8	25.6931	93	30.4	14
1	36033040	1	67	0	1	164	1.64	73.3	27.4201	93	29.7	17
1	36011683	1	67	0	0	160	1.6	70.4	27.5	93	32	17
1	36031032	1	71	0	0	162	1.62	64.1	24.4246	93	27.7	13
1	36011081	1	71	1	1	171	1.71	74.2	25.3753	93	33.4	14
1	36031118	1	68	0	0	162	1.62	68.6	26.3014	93	30.5	16
1	36033042	1	65	0	1	162	1.62	71.8	27.4263	93	26.4	16
1	36011384	1	71	0	0	167	1.67	77.8	27.8963	93	28.3	17
2	36041286	1	66	0	0	160	1.6	64.6	25.1714	93	29.3
2	36041316	1	73	0	0	165	1.65	74.2	27.2544	93	33	18
2	36061529	1	68	0	0	172	1.72	77.8	26.4516	93	24.8	15
2	36041418	1	69	0	1	163	1.63	73.2	27.7207	93	30.6	18
2	36061206	1	74	0	1	153	1.53	60.4	25.6677	93	25.7	11
2	36041470	1	74	1	0	175	1.75	73.8	24.098	93	22.5	12
1	36011021	1	68	0	1	164	1.64	77.3	28.7403	93	29.7	18
1	36011055	1	66	1	1	163	1.63	76.2	28.68	93	31.6	18
2	36042685	1	71	0	0	150	1.5	67.9	30.1778	93	40.3	10
1	36021098	1	65	0	0	163	1.63	69.2	26.1737	93	29	15
1	36011492	1	73	0	1	163	1.63	71.7	27.1527	93	30.3	17
2	36041522	1	69	0	0	166	1.66	71	25.8279	93	25.7	15
1	36011372	1	71	0	0	160	1.6	72.1	28.0238	92	35	11
1	36021041	1	67	0	0	164	1.64	76.1	28.2942	92	27	18
1	36011642	1	71	1	1	164	1.64	68.4	25.3077	92	32.6	14
1	36011458	1	69	0	0	172	1.72	71.7	24.2361	92	24	11
1	36021245	1	68	0	1	168	1.68	71	25.1559	92	24.7	7.2
2	36041360	1	73	0	0	165	1.65	68.3	25.0872	92	27.5	14
2	36061382	1	74	1	0	160	1.6	62.3	24.3359	92	14.9	9
2	36041419	1	66	0	1	158	1.58	67.4	27.1706	92	25.6	17
1	36011431	1	74	0	1	178	1.78	80.9	25.5909	92	26.8	14
1	36031259	1	72	0	1	152	1.52	60.1	26.0128	92	31.1	16
2	36061498	1	67	1	0	157	1.57	63.4	25.6557	92	24.6	14
1	36033068	1	65	0	0	164	1.64	66.9	24.7828	91	27.7	13
1	36011522	1	67	0	1	171	1.71	82.4	28.0482	91	27.7	17
1	36011523	1	73	0	0	165	1.65	73.8	27.2393	91	26.3	17
1	36011565	1	69	0	0	170	1.7	72.4	25.0225	91	42.6	11
1	36071400	1	72	0	1	158	1.58	61.7	24.7156	91	31.9	14
1	36071257	1	70	0	0	158	1.58	62.9	25.1963	91	22.5	13
1	36071587	1	71	0	1	165	1.65	71.8	26.3728	91	25.2	15
1	36011101	1	67	1	1	160	1.6	68	26.6958	91	28.7	16
1	36033086	1	65	1	0	159	1.59	67.3	26.6208	91	27.1	15
2	36041414	1	66	0	1	165	1.65	73	26.8136	91	27.4	16
2	36081003	1	69	1	1	158	1.58	64.4	25.7971	91	79.8	15
2	36061319	1	70	1	0	159	1.59	62.2	24.5417	91	30.3	13
2	36081173	1	69	0	1	163	1.63	71.8	27.024	91	24.9	16
2	36061145	1	66	1	0	159	1.59	63.4	25.0781	91	25.1	13
2	36041260	1	65	0	0	169	1.69	72.3	25.3743	91	24.3	13
2	36081135	1	73	1	0	156	1.56	59.8	24.5726	91	25.1	13
1	36011360	1	66	0	1	163	1.63	74.6	28.0091	91	28.3	18
2	36081599	1	66	1	0	111	1.11	75.9	61.6021	91	30.1	14
2	36041265	1	73	1	0	153	1.53	69.4	29.4923	91	29	21
2	36051257	1	71	0	0	157	1.57	67.8	27.5062	91	26.4	18
1	36011412	1	71	0	0	160	1.6	70.5	27.6773	91	30.2	18
2	36061503	1	71	0	1	156	1.56	64.7	26.5861	91	21.5	14
1	36033069	1	74	0	0	162	1.62	75.7	28.916	90	27.5	20
1	36011521	1	74	0	0	176	1.76	78.9	25.3559	90	25.8	14
1	36011272	1	72	0	0	164	1.64	71.5	26.5839	90	31.5	16
2	36041513	1	66	0	0	163	1.63	68.3	25.7699	90	26.1	14
1	36011454	1	65	0	0	161	1.61	68.3	26.4807	90	25.6	15
1	36021462	1	65	1	1	174	1.74	76	25.1024	90	25.1	6
1	36023992	1	68	0	0	171	1.71	70.5	24.11	90	24.1	8
1	36021235	1	73	1	0	168	1.68	70	24.8016	90	26.5	9
1	36071596	1	71	0	0	155	1.55	58	24.1415	90	27.2
1	36071103	1	68	0	1	162	1.62	65.7	25.0343	90	28.1	13
1	36031041	1	73	0	0	169	1.69	68.9	24.1238	90	25.9	12
1	36071634	1	72	1	1	159	1.59	68.8	27.2141	90	31.4	17
1	36021657	1	67	1	0	160	1.6	64	25	90	23.9	13
2	36041410	1	72	0	1	164	1.64	66.6	24.762	90	29.2	13
2	36051190	1	69	0	1	152	1.52	61.1	26.4456	90	27.6	16
2	36041343	1	65	0	0	160	1.6	64.3	25.1172	90	25.1	13
2	36041264	1	65	1	0	153	1.53	64.2	27.4253	90	29.5	17
2	36051167	1	70	0	1	156	1.56	62.9	25.8465	90	33.7	16
2	36051392	1	66	1	1	170	1.7	71	24.5675	90	22.4	8
2	36051128	1	65	0	1	150	1.5	62.7	27.8667	90	20.7	17
2	36041287	1	65	1	0	158	1.58	68.3	27.3594	90	26.4	17
2	36051304	1	73	1	1	166	1.66	71.8	26.056	90	33.7	18
1	36033106	1	69	1	1	108	1.08	64	54.8697	90	25.9	10
1	36021725	1	74	0	0	153	1.53	69	29.4758	90	38.9	13
1	36023985	1	68	0	0	165	1.65	80	29.3848	90	29.3	5
2	36081346	1	71	1	0	159	1.59	89.1	35.2439	90	22.4	11
1	36011265	1	68	0	0	162	1.62	72.3	27.4136	90	36.3	11
1	36011274	1	65	0	0	162	1.62	73.7	27.9444	90	33.6	18
1	36011446	1	70	0	1	166	1.66	72.5	26.4373	90	27.9	14
1	36014446	1	70	0	1	166	1.66	72.5	26.4373	90	27.9	14
1	36011137	1	70	1	1	166	1.66	66.8	24.3001	90	28.6	12
1	36011459	1	66	1	0	167	1.67	75.6	26.9781	90	31.6	7
2	36061337	1	68	1	0	156	1.56	59.5	24.4494	90	25.4	13
2	36051221	1	72	0	0	160	1.6	70	27.3437	90	27	18
1	36033023	1	68	0	1	158	1.58	64	25.6369	89	29.2	14
1	36031021	1	66	1	1	162	1.62	67	25.5296	89	28	14
1	36021075	1	72	1	1	154	1.54	64.5	27.1968	89	25.8	17
1	36021120	1	68	0	1	164	1.64	65.3	24.2787	89	25.2	12
1	36071519	1	74	0	0	160	1.6	64.3	25.1172	89	28.4	14
1	36021512	1	74	0	0	168	1.68	74	26.2188	89	25.7	6
1	36033348	1	67	0	0	157	1.57	59.7	24.22	89	20.1	12
1	36011495	1	73	0	0	156	1.56	67.8	27.86	89	29.2	18
1	36071321	1	66	1	1	149	1.49	55.7	25.089	89	30.5
1	36033034	1	67	0	1	166	1.66	74	26.7255	89	28.6	16
1	36071250	1	67	0	0	154	1.54	62.3	26.2692	89	31	15
1	36071307	1	72	1	0	162	1.62	63.8	24.3103	89	26.2
1	36071549	1	65	0	0	168	1.68	68.4	24.2347	89	22.9	11
2	36051146	1	66	0	0	155	1.55	65.7	27.3465	89	27.5	17
2	36081030	1	68	1	1	155	1.55	59.5	24.7659	89	24.9	13
2	36051214	1	66	1	0	153	1.53	59.4	25.3749	89	26	14
2	36051171	1	70	0	0	150	1.5	62.5	27.7778	89	22.7	14
2	36051241	1	65	0	0	155	1.55	64.6	26.8887	89	25.2	16
2	36041540	1	67	0	0	170	1.7	70.7	24.4925	89	25.2	13
1	36032054	1	74	0	0	149	1.49	56.9	25.6295	89	36.8	10
2	36051207	1	67	1	0	160	1.6	62.1	24.1671	89	30.2	13
1	36031087	1	68	0	0	164	1.64	65.2	24.39	88	25.5	12
1	36011535	1	69	0	0	169	1.69	74.7	26.2166	88	28.6	15
1	36011207	1	68	0	0	165	1.65	68.7	25.1123	88	29.3	13
1	36071460	1	70	0	0	146	1.46	54.6	25.6146	88	25.5	14
1	36011078	1	70	0	1	170	1.7	72.9	25.374	88	28.9	14
1	36021459	1	72	1	0	161	1.61	68	26.2336	88	28.7	9
1	36011364	1	69	1	0	164	1.64	71.9	26.6675	88	31	16
1	36011532	1	68	0	1	173	1.73	75.7	25.3518	88	30.2	14
2	36041576	1	66	0	0	164	1.64	65.3	24.2787	88	27.8	12
2	36041250	1	71	1	1	160	1.6	65.1	25.4297	88	27.9	15
1	36021470	1	68	1	0	162	1.62	82	31.2452	88	30	7
2	36051099	1	72	1	1	151	1.51	85	37.2791	88	25.2	17
1	36021068	1	72	0	1	154	1.54	62.5	26.3535	88	27.7	16
1	36011460	1	68	0	1	166	1.66	72.7	26.3826	88	28.4	15
1	36011115	1	70	0	1	158	1.58	63.3	25.3565	87	28	14
2	36041521	1	65	0	0	165	1.65	71.5	26.1358	87	31.4	20
1	36031116	1	67	0	0	174	1.74	79.4	26.2254	87	25.9	14
1	36031018	1	65	0	0	165	1.65	68.1	24.9532	87	27.7	14
1	36011072	1	71	0	1	163	1.63	64.6	24.3141	87	28.3	13
1	36011341	1	65	0	1	170	1.7	69.9	24.3011	87	26.4	12
1	36011091	1	67	1	1	160	1.6	67.6	26.5721	87	24.4	15
1	36071165	1	66	1	0	166	1.66	67.6	24.6803	87	27.9	13
1	36021642	1	67	0	0	161	1.61	70	27.0051	87	28.3	9
1	36071283	1	71	1	1	160	1.6	64.5	25.1953	87	26.1	14
1	36011336	1	65	0	1	176	1.76	75.8	24.4428	87	22.7	11
1	36071449	1	74	1	0	157	1.57	59.9	24.3012	87	35	13
2	36041295	1	73	0	0	158	1.58	60.4	24.2562	87	32	13
2	36051404	1	70	1	1	173	1.73	79	26.3958	87	30	8
2	36081510	1	74	0	0	140	1.4	47.9	24.4388	87	74.4	11
1	36011232	1	67	1	1	152	1.52	62.5	27.1945	87	23.8	12
1	36021029	1	69	0	1	154	1.54	59.9	25.2572	87	27.5	13
1	36011482	1	71	1	1	167	1.67	69.8	25.118	87	27.7	14
2	36041633	1	71	0	1	156	1.56	61.4	25.2301	87	27.4	14
1	36021044	1	65	0	0	162	1.62	65.6	24.9962	87	23.8	13
2	36061406	1	66	0	0	165	1.65	66.1	24.3381	87	22.7	12
1	36011516	1	68	0	0	158	1.58	69	27.57	86	27.6	16
1	36011196	1	67	0	1	172	1.72	72.1	24.485	86	30	12
2	36061063	1	65	1	0	162	1.62	66.3	25.2629	86	23.4	12
1	36031013	1	67	0	1	155	1.55	63.4	26.3892	86	23.1	15
2	36061266	1	72	0	1	166	1.66	71.6	25.9835	86	24.9	15
1	36071591	1	65	0	0	151	1.51	57.8	25.3498	86	27.7	14
1	36011651	1	69	0	0	162	1.62	66	25.1486	86	27.8	14
1	36011358	1	69	1	1	158	1.58	64.6	25.7467	86	27.1	14
1	36021365	1	68	1	1	160	1.6	68	26.5625	86	25.7	6
1	36071451	1	66	0	0	152	1.52	55.8	24.1517	86	29.3	12
1	36071703	1	71	0	0	158	1.58	63.1	25.2764	86	27.8	14
1	36033032	1	66	0	0	156	1.56	59	24.2129	86	25.6	12
1	36011312	1	70	0	0	158	1.58	62.7	25.0527	86	29.4	14.1
2	36061355	1	74	0	0	162	1.62	63.9	24.3484	86	29.3	13
2	36061497	1	74	0	1	149	1.49	56.9	25.8024	86	25.3	14
2	36041237	1	69	0	0	156	1.56	60.2	24.6737	86	26.5	13
2	36041625	1	71	0	0	154	1.54	60.7	25.6611	86	31.8	15
2	36061164	1	70	0	0	162	1.62	63.4	24.1579	86	28	12
1	36011090	1	70	0	0	167	1.67	68.8	24.7878	86	27.7	13
1	36011136	1	66	0	1	165	1.65	70.8	25.9426	85	24	14
1	36011259	1	72	0	0	162	1.62	63.8	24.3103	85	28.7	12
2	36041611	1	74	1	1	158	1.58	61.6	24.7381	85	33.3	14
1	36033214	1	66	0	0	150	1.5	58.7	26.0889	85	27	15
1	36021224	1	68	1	1	161	1.61	70	27.0051	85	25	8
1	36071582	1	68	0	0	150	1.5	56.4	25.0667	85	25.1	14
2	36051559	1	70	1	1	164	1.64	66.4	24.6877	85	36	9
2	36041429	1	66	0	0	164	1.64	67	24.9108	85	30.1	13
2	36051229	1	66	1	1	163	1.63	64.3	24.2011	85	21.3	12
1	36021362	1	70	1	1	161	1.61	76	29.3199	85	29.3	10
1	36011469	1	68	0	1	159	1.59	65	25.8409	85	30.3	15
1	36011399	1	68	0	0	168	1.68	75.6	26.7857	85	27.5	16
2	36041411	1	66	0	0	166	1.66	70.8	25.6005	85	27	14
2	36051187	1	71	0	0	150	1.5	58.2	25.7635	85	29.1	16
1	36011477	1	66	0	0	155	1.55	62.6	26.0562	84	33.3	9
1	36011483	1	69	0	0	158	1.58	63.7	25.4201	84	28.9	14
2	36061557	1	70	0	1	164	1.64	64.6	24.0184	84	19.8	10
1	36011203	1	68	0	1	169	1.69	73.6	25.8918	84	27.5	15
1	36071448	1	71	1	1	148	1.48	53.8	24.5617	84	29.5	13
1	36021477	1	66	0	1	169	1.69	77	26.9598	84	16.8	10
1	36071638	1	68	0	1	155	1.55	58.4	24.308	84	35.1	8
1	36071319	1	71	1	0	155	1.55	59.3	24.6826	84	25	13
2	36051283	1	66	0	1	160	1.6	65	25.3906	84	9	13
2	36061125	1	68	1	1	166	1.66	71.4	25.9109	84	25.4	14
2	36051067	1	71	0	1	151	1.51	58.9	25.8322	84	27.8	15
2	36061304	1	69	0	0	160	1.6	63.5	24.7428	84	20.2	13
1	36011133	1	70	0	1	169	1.69	69.7	24.5198	84	22.9	12
1	36033049	1	65	0	1	163	1.63	63.9	24.1097	84	22.4	11
1	36011510	1	73	1	0	167	1.67	70.2	25.2316	84	25.1	13
2	36041146	1	66	1	0	152	1.52	60.1	26.0128	84	28.8	15
2	36041506	1	67	0	0	158	1.58	63.4	25.3966	84	25.5	14
1	36011117	1	65	0	1	158	1.58	62	24.8358	83	28.9	13
1	36075895	1	65	0	0	158	1.58	60.6	24.275	83	24.4	12
1	36033346	1	74	0	0	150	1.5	59.8	26.5778	83	23.5	16
1	36033024	1	68	0	1	162	1.62	64.6	24.6152	83	29.9	13
1	36011028	1	71	0	0	160	1.6	64.7	25.2734	83	33.1	14
1	36011080	1	66	0	1	167	1.67	70.3	25.2071	83	26.6	13
2	36051767	1	65	1	0	160	1.6	63	24.6094	83	30	5
2	36061058	1	72	0	1	155	1.55	59.8	24.7947	83	31	9
2	36041174	1	67	1	1	155	1.55	57.4	24.0467	83	23.5	12
1	36011326	1	68	0	0	122	1.22	63.2	42.4617	83	29.1	9
1	36011162	1	69	0	0	157	1.57	67.2	27.1244	83	28.6	17
2	36041249	1	67	0	0	157	1.57	62.5	25.2915	83	21	14
1	36011612	1	71	1	0	161	1.61	68.6	26.465	83	28.3	16
1	36011506	1	65	0	0	161	1.61	63.7	24.5137	83	28.7	12
2	36041253	1	66	0	0	159	1.59	65.4	25.8692	83	26	15
1	36033054	1	70	1	1	161	1.61	64.5	24.9452	82	25.3	13
1	36011605	1	69	1	0	173	1.73	72.3	24.2131	82	27.9	12
2	36041523	1	72	0	0	156	1.56	61.4	25.2301	82	31.6	15
1	36021538	1	67	1	1	165	1.65	70	25.7117	82	36.8	10
1	36021750	1	67	0	0	160	1.6	67	26.1719	82	29.7	7
1	36033097	1	66	0	0	153	1.53	58.9	25.1613	82	21.4	13
1	36021614	1	67	1	0	158	1.58	65	26.0375	82	27.8	7
1	36071739	1	67	0	1	152	1.52	59.2	25.6233	82	20.6	14
1	36021259	1	67	0	0	167	1.67	70	25.0995	82	25	5
2	36061602	1	74	0	0	167	1.67	67	24.0238	82	20.8	4.5
2	id=36081	1	65	0	0	148	1.48	63.3	28.8988	82	36.5	12
1	36011511	1	65	0	0	163	1.63	67.1	25.1931	82	26	13
1	36011059	1	70	0	1	159	1.59	70.4	27.7074	82	27.9	18
2	36041525	1	68	0	1	161	1.61	67.1	25.8222	82	28	15
2	36061598	1	67	0	1	168	1.68	70.2	24.8724	81	20	2
1	36011198	1	69	0	1	160	1.6	63.3	24.7266	81	25	12
1	36011182	1	70	0	1	156	1.56	61	24.9377	81	24.3	14
1	36021243	1	69	0	0	165	1.65	75	27.5482	81	27.5	4
2	36041280	1	72	0	0	153	1.53	57.8	24.6914	81	23	14
1	36021562	1	65	0	0	172	1.72	92	31.0979	81	48.1	9
1	36011662	1	73	0	1	169	1.69	69.7	24.4618	81	34.4	13
1	36071680	1	65	1	1	160	1.6	62.8	24.5312	80	27.8	12
1	36071220	1	69	1	0	159	1.59	63.4	25.0781	80	24.6	13
1	36021648	1	68	0	0	174	1.74	76	25.1024	80	26	9
1	36021284	1	71	0	0	166	1.66	67	24.3141	80	24.3	3
1	36021015	1	71	1	1	160	1.6	65.3	25.5078	80	16.9	9
1	36021619	1	69	1	1	158	1.58	62	24.8358	80	36.1	10
1	36021548	1	74	0	0	162	1.62	70	26.6728	80	25.3	9
2	36051783	1	69	1	1	172	1.72	72	24.3375	80	30	12
2	36041245	1	71	0	0	158	1.58	61	24.5906	80	24.9	13
2	36051810	1	70	1	1	170	1.7	70	24.2215	80	32	16
1	36011656	1	74	0	1	178	1.78	80.6	25.5822	80	34.9	15
1	36011082	1	73	0	1	164	1.64	65.9	24.5018	80	27.2	13
1	36011463	1	67	0	1	162	1.62	63.8	24.4308	80	21.1	12
1	36011573	1	67	0	1	157	1.57	61	24.8106	79	31.7	13
1	36021771	1	66	0	0	163	1.63	65	24.4646	79	26.7	6
2	36051505	1	65	1	0	156	1.56	83	34.1059	79	20	4
1	36011520	1	65	0	0	164	1.64	66.5	24.7249	78	23.9	12
1	36021729	1	73	0	0	162	1.62	70	26.6728	78	38.1	13
1	36021248	1	68	0	0	158	1.58	60	24.0346	78	24	3
1	36021557	1	72	0	0	164	1.64	70	26.0262	78	25.6	9
1	36021507	1	65	0	0	171	1.71	71	24.281	78	25.8	3
1	36021240	1	65	1	1	168	1.68	70	24.8016	78	24.8	3
1	36021639	1	65	0	0	164	1.64	69	25.6544	78	28.7	10
1	36011613	1	71	0	0	164	1.64	67.6	25.0727	78	29.2	13
1	36011201	1	67	0	0	160	1.6	62.2	24.2362	77	24	11
1	36011449	1	71	0	1	167	1.67	68.5	24.5029	77	20.3	11
1	36011365	1	68	1	1	162	1.62	64	24.3865	77	29.8	12
1	36021665	1	71	0	0	158	1.58	60	24.0346	76	36	9
1	36021667	1	74	0	0	148	1.48	57	26.0226	76	23.2	8
1	36021746	1	68	0	0	168	1.68	74	26.2188	76	27.3	8
1	36024129	1	66	0	0	158	1.58	76	30.4438	76	27.8	7
1	36021272	1	67	0	0	172	1.72	78	26.3656	75	26.3	8
1	36021569	1	67	1	0	162	1.62	66	25.1486	75	26.3	7.2
2	36051163	1	73	0	1	157	1.57	60	24.3418	74	32.5	14
1	36011664	1	68	0	0	161	1.61	62.6	24.0307	73	25.8	12
1	36021574	1	68	1	0	170	1.7	70	24.2215	73	38.1	10
1	36021745	1	68	0	0	166	1.66	70	25.4028	73	31.7	10.2
1	36021493	1	69	1	0	156	1.56	61	25.0657	72	28.1	9
1	36021271	1	71	0	0	165	1.65	70	25.7117	72	27.5	8
1	36071712	1	71	0	0	159	1.59	72	28.4799	72	35.2	7
1	36023953	1	69	0	0	164	1.64	66	24.539	72	36.7	13
2	36051294	1	70	1	0	155	1.55	58.7	24.4329	71	17.6	12
1	36011367	1	71	0	0	160	1.6	62.4	24.4973	70	26.1	13
1	36021575	1	68	0	0	159	1.59	72	28.4799	70	26	6
2	36081388	1	65	1	1	165	1.65	66.2	24.3159	69	24.1	12
2	36051672	1	65	0	0	156	1.56	60	24.6548	68	29	6
1	36021039	1	71	0	0	150	1.5	70.2	31.117	68	23.1	8
1	36031544	1	78	0	0	165	1.65	84.7	31.1111	111	29.8	24
2	36041279	1	76	0	0	175	1.75	81.4	26.7321	109	33.2	17
2	36041304	1	82	0	0	174	1.74	85.8	28.3393	109	32.1	20
1	36031077	1	79	1	0	162	1.62	81.3	30.9785	108	33	24
1	36011337	1	76	0	1	165	1.65	81.8	30.0824	107	32.8	21
1	36011086	1	75	0	1	169	1.69	86.4	30.251	104	36.9	23
1	36071535	1	76	0	0	162	1.62	74	28.1969	103	30.6	20
2	36041581	1	82	0	0	172	1.72	90.8	30.6923	103	32.6	26
1	36011275	1	78	1	1	160	1.6	78.4	30.625	103	33.6	24
1	36021643	1	81	1	0	154	1.54	58	24.4561	102	36	13
1	36071623	1	85	0	0	161	1.61	68.4	26.3879	102	30.4	17
2	36041199	1	81	0	0	164	1.64	79.9	29.889	102	36.3	23
2	36041155	1	75	0	1	160	1.6	70	27.3437	101	30.7	17
1	36011023	1	79	1	1	171	1.71	79.7	27.3842	101	30.6	18
2	36061197	1	77	0	1	162	1.62	68.6	26.0107	100	28.1	16
1	36033353	1	75	0	0	160	1.6	66.7	26.0547	100	29.8	16
1	36031197	1	77	0	0	157	1.57	76.3	30.7975	100	33.4	24
1	36011507	1	83	0	0	164	1.64	77.1	28.8063	100	34	21
2	36041252	1	79	0	0	151	1.51	60.9	26.8871	99	28.7	18
1	36071784	1	76	0	0	154	1.54	67.4	28.4196	99	31.1	20
1	36021268	1	75	0	0	164	1.64	81	30.116	99	24	7
2	36061253	1	87	1	0	156	1.56	71.3	29.2982	99	35.3	11
1	36071154	1	75	1	0	153	1.53	60.3	25.7593	98	29.5	16
1	36033203	1	75	1	0	158	1.58	64.8	26.1224	98	28.3	16
1	36031026	1	78	0	1	168	1.68	78.2	27.7069	98	30.9	19
1	36071208	1	76	0	0	155	1.55	71.6	29.8023	98	32.6	22
2	36041474	1	75	0	0	154	1.54	70.4	29.8783	98	34.1	23
1	36071330	1	75	0	0	164	1.64	73	27.1416	97	29.7	18
1	36071303	1	81	0	0	164	1.64	73	27.1416	97	29.7	18
2	36051193	1	81	0	1	154	1.54	57.1	24.0766	97	26.6	13
1	36071310	1	90	0	1	156	1.56	69.8	28.6818	97	28.6	20
1	36011173	1	82	0	1	167	1.67	79.8	28.751	96	35.7	21
1	36011633	1	83	0	0	162	1.62	80.7	30.826	96	29.3	26
1	36071646	1	91	0	0	161	1.61	68	26.2336	96	33.1	17
1	36071087	1	78	0	0	151	1.51	66.6	29.2092	96	32.5	22
1	36011355	1	76	0	0	162	1.62	77.6	29.5687	96	33.2	22
1	36021047	1	80	0	0	156	1.56	69.5	28.4126	96	29.2	21
1	36011138	1	81	0	1	159	1.59	72.7	28.6126	96	31.8	21
1	36011309	1	76	0	0	161	1.61	77.7	29.8273	95	32.5	22
1	36011604	1	82	0	1	161	1.61	68.6	26.3994	95	33.5	18
1	36011421	1	78	0	0	167	1.67	78.7	28.3547	95	29.9	20
2	36041428	1	80	0	1	158	1.58	70	28.0759	95	29.9	19
1	36021004	1	82	1	1	154	1.54	66.2	27.9136	94	34.1	20
1	36033052	1	87	0	0	166	1.66	70.2	25.4754	94	26.8	15
2	36061181	1	81	1	1	169	1.69	69.8	24.3812	94	30.6	14
1	36011362	1	75	1	0	164	1.64	68.2	25.3569	94	32.8	15
1	36033332	1	80	0	0	161	1.61	63.1	24.3432	94	26.2	11
1	36071409	1	79	1	0	165	1.65	68.3	25.0872	93	24.8	14
2	36041623	1	82	0	0	162	1.62	65.8	25.1967	93	29.8	15
2	36041114	1	80	1	0	159	1.59	65.8	26.0275	93	27.4	16
1	36011373	1	79	1	0	167	1.67	69	24.8599	93	30.9	14
1	36033044	1	77	0	0	165	1.65	70.9	26.1055	93	28.5	16
1	36071611	1	77	0	0	153	1.53	57	24.3496	93	23	17
1	36031016	1	85	0	1	159	1.59	69.4	27.5901	92	31.4	19
1	36031014	1	88	0	0	158	1.58	65.3	26.2906	92	32.2	17
[truncated: 12,966 more rows]
